# Supplementary material for: Single-cell multiomic analysis reveals methylome and transcriptome deviations following oocyte maturation in vitro
Source: Reproduction. 2025 Jul 10;170(2):e250011. doi: 10.1530/REP-25-0011 (PMC12257493; doi:10.1530/REP-25-0011)
Supplement: Supplementary file 2 [file supplementary_table_1-17.xlsx]

## Sheet: Supplementary Table 1
Supplementary Table 1. Sequencing output of scRNA-seq libraries from IVM, IVO and VV bovine oocytes.
sample	Tot.reads	Expressed.genes	check	check1	Dup.reads	%Alignment
1_vitro	590594	9519	1	vitro	0.409	0.899
2_vitro	625804	9501	2	vitro	0.564	0.931
3_vitro	1225422	9638	3	vitro	0.654	0.905
4_vitro	477168	9754	4	vitro	0.398	0.848
5_vitro	326	9764	5	vitro	0.07	0.91
6_vitro	855289	9599	6	vitro	0.445	0.92
7_vitro	356567	9821	7	vitro	0.623	0.883
8_vitro	1030235	9576	8	vitro	0.487	0.918
9_vitro	1023146	9562	9	vitro	0.53	0.933
10_vitro	1229676	9718	10	vitro	0.589	0.934
11_vitro	749777	9589	11	vitro	0.558	0.933
12_vitro	1817160	9743	12	vitro	0.619	0.908
13_vitro	1950227	9739	13	vitro	0.592	0.905
14_vitro	334170	9744	14	vitro	0.506	0.88
15_vitro	2399516	9716	15	vitro	0.578	0.917
16_vitro	496793	9672	16	vitro	0.511	0.897
17_vitro	362665	9619	17	vitro	0.421	0.897
18_vitro	739771	9734	18	vitro	0.574	0.903
19_vivo	494115	9515	19	vivo	0.471	0.901
20_vivo	1678365	9771	20	vivo	0.575	0.899
21_vivo	1420835	9683	21	vivo	0.525	0.898
22_vivo	1927805	9722	22	vivo	0.537	0.9
23_vivo	2237582	9671	23	vivo	0.569	0.902
24_vivo	54	9839	24	vivo	0.032	0.898
25_vivo	820462	9695	25	vivo	0.452	0.919
26_vivo	526166	9601	26	vivo	0.504	0.925
27_vivo	138580	9376	27	vivo	0.323	0.91
28_vivo	583252	9525	28	vivo	0.459	0.898
29_vivo	19683	9470	29	vivo	0.307	0.854
30_vivo	400420	9625	30	vivo	0.408	0.917
31_vivo	17154	9334	31	vivo	0.26	0.882
32_vivo	1199284	9706	32	vivo	0.517	0.904
33_vivo	818998	9714	33	vivo	0.501	0.892
34_vivo	437914	9521	34	vivo	0.483	0.929
35_vivo	431837	9678	35	vivo	0.468	0.878
36_vivo	678754	9743	36	vivo	0.539	0.875
37_vivo	423226	9707	37	vivo	0.463	0.869
38_vivo	900335	9741	38	vivo	0.529	0.886
39_vitro	2023553	9695	39	vitro	0.568	0.901
40_vitro	2	9866	40	vitro	0.009	0.805
41_vitro	745885	9710	41	vitro	0.495	0.886
42_vitro	307279	9491	42	vitro	0.423	0.903
43_vitro	179869	9385	43	vitro	0.364	0.897
44_vitro	538460	9567	44	vitro	0.474	0.885
45_vitro	1141135	9701	45	vitro	0.517	0.898
46_vitro	738463	9516	46	vitro	0.443	0.911
47_vitro	1441096	9692	47	vitro	0.56	0.904
48_vitro	1892257	9686	48	vitro	0.542	0.91
49_vitro	647972	9697	49	vitro	0.385	0.895
50_vitro	260478	9443	50	vitro	0.393	0.926
51_vitro	1232170	9668	51	vitro	0.517	0.9
52_vitro	488684	9602	52	vitro	0.48	0.895
53_vitro	539586	9747	53	vitro	0.466	0.875
54_vitro	750683	9754	54	vitro	0.485	0.889
55_vitro	669245	9757	55	vitro	0.483	0.873
56_vitro	105	9861	56	vitro	0.219	0.129
57_vivo	62755	9763	57	vivo	0.387	0.781
58_vivo	3201	9799	58	vivo	0.397	0.553
59_vivo	225042	9714	59	vivo	0.353	0.884
60_vivo	84551	9414	60	vivo	0.236	0.888
61_vivo	295497	9564	61	vivo	0.387	0.807
62_vivo	96460	9531	62	vivo	0.422	0.301
63_vivo	267624	9636	63	vivo	0.427	0.767
64_vivo	629078	9699	64	vivo	0.465	0.84
65_vv	1064454	9657	65	vv	0.531	0.823
66_vv	563875	9621	66	vv	0.495	0.752
67_vv	319376	9606	67	vv	0.472	0.673
68_vv	374535	9597	68	vv	0.497	0.678
69_vv	106389	9381	69	vv	0.387	0.44
70_vv	115424	9383	70	vv	0.407	0.6
71_vv	282594	9592	71	vv	0.485	0.358
72_vivo	281428	9518	72	vivo	0.465	0.655
73_vv	469757	9643	73	vv	0.512	0.645
74_vv	445978	9620	74	vv	0.515	0.582
75_vv	208881	9631	75	vv	0.485	0.664
76_vv	45973	9407	76	vv	0.512	0.1
77_vv	662	9644	77	vv	0.471	0.011
78_vv	628075	9780	78	vv	0.614	0.495
79_vv	1353535	9767	79	vv	0.583	0.725
80_vv	54949	9294	80	vv	0.36	0.368
81_vv	1234940	9690	81	vv	0.581	0.796
82_vv	625585	9670	82	vv	0.561	0.598
83_vv	293235	9482	83	vv	0.418	0.766
84_vv	90377	9388	84	vv	0.304	0.731
85_vv	322931	9667	85	vv	0.45	0.738
86_vv	139669	9429	86	vv	0.419	0.688
87_vv	84163	9749	87	vv	0.572	0.105
88_vv	551061	9689	88	vv	0.548	0.694

## Sheet: Supplementary Table 2
Supplementary Table 2. Sequencing output of scBS-seq libraries from IVM and IVO bovine oocytes.
Sample	Total reads	Aligned Uniquely	Aligned Ambiguously	Unaligned	Average Methylated CpG (%)	Unique Reads	Duplicate Reads
1_vitro	8877026	360683	386159	8130184	43.6	7442295	1434731
2_vitro	7370080	372590	352377	6645113	44.1	6298379	1071701
3_vitro	4280176	89612	181224	4009340	46.7	3671687	608489
4_vitro	3716379	57590	143338	3515451	50.9	3170184	546195
5_vitro	8846810	377807	360502	8108501	47.9	7395906	1450904
6_vitro	5414446	306246	283027	4825173	44.2	4644660	769786
7_vitro	5620531	84887	215272	5320372	47.8	4742792	877739
8_vitro	7697612	599416	396522	6701674	42.2	6546658	1150954
9_vitro	7139986	256236	374520	6509230	44.3	5974451	1165535
10_vitro	6225327	282401	333747	5609179	41.4	5324134	901193
11_vitro	5350218	350813	293811	4705594	44.6	4613594	736624
12_vitro	4402710	373190	279605	3749915	40.8	3853246	549464
13_vitro	5044566	224273	246693	4573600	41.8	4361955	682611
14_vitro	4995003	315072	277351	4402580	41.3	4251886	743117
15_vitro	6126473	343732	332252	5450489	41	5156345	970128
16_vitro	9316678	177992	410504	8728182	49.6	7773625	1543053
17_vitro	7219138	243392	321080	6654666	43.7	5963689	1255449
18_vitro	4303957	143551	201798	3958608	38.9	3634290	669667
19_vivo	6935316	346042	335031	6254243	44.9	5751263	1184053
20_vivo	8737189	221299	371930	8143960	44.5	7191201	1545988
21_vivo	3763231	204178	202086	3356967	47.4	3188929	574302
22_vivo	7438121	304666	383067	6750388	39.5	6308864	1129257
23_vivo	4330313	128912	188279	4013122	46.6	3675450	654863
24_vivo	6961501	258659	323779	6379063	43.8	5779443	1182058
25_vivo	3764271	101594	188603	3474074	39	3168303	595968
26_vivo	3369593	206447	178678	2984468	45.3	2961282	408311
27_vivo	4575151	446846	266960	3861345	44.6	3925764	649387
28_vivo	6743897	499467	369898	5874532	44	5687003	1056894
29_vivo	1410309	71335	364332	974642	32.2	1071354	338955
30_vivo	3257234	74328	132980	3049926	30.7	2826851	430383
31_vivo	4980119	258133	1296448	3425538	42.6	3667311	1312808
32_vivo	7843423	312851	1899572	5631000	46	5651309	2192114
33_vivo	10908012	327531	438479	10142002	40.6	8826188	2081824
34_vivo	2185563	177673	97390	1910500	32.6	1878613	306950
35_vivo	3973851	225440	191631	3556780	42.7	3392158	581693
36_vivo	3714428	101139	163829	3449460	32.2	3151834	562594
37_vivo	8142774	299185	381529	7462060	40.6	6715662	1427112
38_vivo	4112231	153883	164902	3793446	37.7	3449205	663026
39_vitro	6525575	473837	320138	5731600	38.1	5462546	1063029
40_vitro	10472696	249694	452521	9770481	40.6	8610010	1862686
41_vitro	4744367	107081	202119	4435167	32	3947005	797362
42_vitro	2458445	322473	160320	1975652	39.9	2108016	350429
43_vitro	4809833	441302	244010	4124521	45.5	4136581	673252
44_vitro	2390540	224845	138492	2027203	39.5	2080315	310225
45_vitro	1634469	170153	89173	1375143	40.8	1444662	189807
46_vitro	3867820	275888	209739	3382193	41.9	3340974	526846

## Sheet: Supplementary Table 3
Supplementary Table 3. Differentially expressed genes between in vivo (IVO) and in vitro (IVM) matured bovine oocytes. List of significant gene with Padj< 0.05
Gene	baseMean	log2FoldChange	lfcSE	stat	pvalue	padj
ADAT2	38.1207	-2.30463	0.49897	-4.61878	3.86007e-06	0.0024081
NDUFA13	26.5862	-2.14725	0.432222	-4.96793	6.76725e-07	0.000738984
VPS13C	59.7931	-1.80106	0.457055	-3.94057	8.12881e-05	0.018493
MRPS14	149.569	-1.65854	0.308844	-5.37017	7.86644e-08	0.000342883
GON7	24.1034	-1.51186	0.391665	-3.86009	0.000113345	0.0207263
METTL5	21.9655	-1.38449	0.302242	-4.58072	4.63367e-06	0.0024081
TMBIM6	179.552	-1.36014	0.263757	-5.15681	2.51196e-07	0.000342883
ASNSD1	155.241	-1.18698	0.312108	-3.8031	0.000142895	0.0235528
C12orf40	42.2586	-1.15425	0.309638	-3.72773	0.000193213	0.0277617
ALX1	140.81	-1.13152	0.248716	-4.54943	5.37908e-06	0.00244748
C24H18orf21	131.121	-1.13141	0.32065	-3.52848	0.000417961	0.0456414
ND2	793.655	-1.06633	0.303935	-3.50842	0.00045077	0.0471998
MYL12B	402.552	-1.04043	0.219994	-4.72937	2.25215e-06	0.00175668
PDE6D	288.897	-0.906547	0.239263	-3.78892	0.000151303	0.0235528
RABEP1	84.0172	-0.906508	0.239662	-3.78245	0.000155293	0.0235528
GSTM3	1385.21	-0.897461	0.232142	-3.866	0.000110635	0.0207263
STXBP3	273.276	-0.885043	0.201873	-4.38417	1.16431e-05	0.00454082
DNAJB6	313.897	-0.880714	0.16944	-5.19781	2.01655e-07	0.000342883
SLC35E3	578.034	-0.87714	0.228062	-3.84606	0.000120035	0.0211416
RAB7A	138.483	-0.867481	0.199865	-4.34034	1.42264e-05	0.0051784
CBLB	87.2069	-0.851102	0.207988	-4.09207	4.2754e-05	0.0123564
GTSF1	173.655	-0.836903	0.182042	-4.59731	4.27983e-06	0.0024081
NOLC1	136.362	-0.78231	0.194998	-4.01188	6.0237e-05	0.0149497
ITSN2	331.138	-0.779062	0.148042	-5.26243	1.42165e-07	0.000342883
LMO3	110.034	-0.755798	0.185259	-4.07968	4.5097e-05	0.0123564
RIF1	395.448	-0.729541	0.20594	-3.54249	0.000396371	0.0441671
ECT2	296.845	-0.708467	0.174783	-4.0534	5.04777e-05	0.0131242
LEO1	3955.09	-0.69443	0.195001	-3.56116	0.000369215	0.0424402
BRPF3	92.8448	-0.682614	0.190698	-3.57955	0.000344185	0.0417611
MNAT1	721.966	-0.637571	0.17297	-3.68601	0.000227797	0.028925
ENSBTAG00000046286	1038.59	-0.627944	0.179458	-3.49911	0.000466812	0.0471998
WIF1	108.638	-0.617478	0.177027	-3.48804	0.00048657	0.0483031
SACM1L	307.741	-0.554469	0.158426	-3.49985	0.000465515	0.0471998
CNBP	810.603	-0.533199	0.120459	-4.4264	9.58181e-06	0.00402436
FGFR1OP	273.397	-0.491888	0.132288	-3.71832	0.000200551	0.0280771
ACSL3	1369.98	0.46259	0.125092	3.69799	0.000217316	0.0282511
OSBPL9	1872.24	0.464469	0.132335	3.5098	0.000448449	0.0471998
RAB11A	3563.69	0.534786	0.138584	3.85894	0.000113881	0.0207263
PPCS	293.966	0.561965	0.151879	3.70009	0.000215525	0.0282511
THAP9	6522.12	0.567522	0.148948	3.81022	0.000138845	0.0235528
CS	4080.84	0.576321	0.147515	3.90687	9.35009e-05	0.0189711
RCHY1	698.931	0.653491	0.176224	3.7083	0.000208656	0.0282511
CCT8	1455.14	0.706682	0.198595	3.55841	0.000373101	0.0424402
UBE2E3	104.431	0.711633	0.179322	3.96847	7.23352e-05	0.0171718
USP44	357.759	0.801755	0.196565	4.07884	4.52615e-05	0.0123564
ENSBTAG00000027832	113.345	0.854249	0.218698	3.90606	9.38129e-05	0.0189711
ENSBTAG00000004913	78.7069	0.966555	0.246253	3.92505	8.67124e-05	0.018938
PRG4	147.862	0.978836	0.239146	4.09304	4.25749e-05	0.0123564
TTF2	176.138	1.01429	0.234979	4.31651	1.58516e-05	0.00540938
LRRC59	81.931	1.06214	0.305261	3.47946	0.000502434	0.0489873
ZFAND2A	163.517	1.24694	0.25424	4.9046	9.36173e-07	0.000851917
KRTCAP3	18.0172	1.66932	0.460205	3.62734	0.000286357	0.0355343
C7orf49	4.01724	2.32211	0.612617	3.79048	0.000150355	0.0235528
MCRIP2	3.31034	2.55718	0.716038	3.57129	0.000355229	0.0421641
ZDHHC17	8.75862	3.55972	0.778744	4.57111	4.85149e-06	0.0024081
PIK3C2G	4.15517	3.85356	1.02785	3.74913	0.000177448	0.0261856

## Sheet: Supplementary Table 4
Supplementary Table 4. CpG island Bisulfite quantitation pipeline of MII oocytes. Probes description
Chromosome	Start	End	Probe Strand	Feature	IVM	IVO	diff
1	241975	243162	+	null	1.11111	0	1.11111
1	478775	479563	+	SMIM11A	0	0	0
1	733576	734527	+	MRPS6	0	2.5	-2.5
1	1187380	1189390	+	ITSN1	1.90788	1.5873	0.320581
1	1223102	1224182	+	donson	0.909646	0.70922	0.200426
1	1264221	1265792	+	SON	1.0989	2.08333	-0.984432
1	1306928	1307631	+	null	0	0	0
1	1324217	1325004	+	TMEM50B	0	0	0
1	1406397	1407816	+	null	1.37931	0	1.37931
1	1495681	1496700	+	IFNAR1	1	0	1
1	1591435	1591938	+	IL10RB	1.96078	0	1.96078
1	1626231	1627244	+	IFNAR2	3.4188	7.92749	-4.50869
1	1775438	1777676	+	OLIG1	9.06675	0	9.06675
1	1818269	1818999	+	null	0	0	0
1	1821798	1829775	+	null	6.5949	4.54545	2.04945
1	2066620	2067706	+	PAXBP1	0	33.3333	-33.3333
1	2107601	2108663	+	null	0	0	0
1	2204146	2205475	+	C1H21orf59	1.6572	1.72414	-0.0669409
1	2245039	2245465	+	null	11.5385	22.2222	-10.6838
1	2359441	2361493	+	EVA1C	12.5371	3.00926	9.52787
1	2382376	2383191	+	URB1	0	0	0
1	2917418	2918049	+	HUNK	3.7037	3.57143	0.132275
1	3049168	3050865	+	null	0.740741	5.25253	-4.51178
1	3256586	3258615	+	null	9.50292	6.25974	3.24318
1	5233379	5292495	+	null	37.594	38.8629	-1.26893
1	5304849	5307017	+	null	41.2064	45.2381	-4.03167
1	6199561	6199978	+	null	0	33.3333	-33.3333
1	6201036	6201758	+	null	2.77778	0	2.77778
1	6475215	6476065	+	CCT8	4.54545	0	4.54545
1	6517002	6517683	+	USP16	0	6.66667	-6.66667
1	6545790	6546261	+	LTN1	0	0	0
1	8810260	8812814	+	ADAMTS5	7.215	16.6667	-9.45167
1	8953782	8957091	+	ADAMTS1	2.20315	1.42857	0.774583
1	9606880	9608797	+	APP	3.09179	0	3.09179
1	9795390	9795961	+	APP	0	20	-20
1	13546505	13553210	+	null	41.2085	36.2268	4.9817
1	15364182	15364613	+	null	0	0	0
1	18232629	18233232	+	CHODL	2.27273	0	2.27273
1	18719179	18720413	+	C1H21ORF91	4.63836	0	4.63836
1	18908971	18910781	+	BTG3	1.16279	1.78571	-0.622924
1	18992522	18993692	+	CXADR	0.724638	0	0.724638
1	21597013	21598902	+	null	1.66667	3.2657	-1.59903
1	21931211	21932166	+	null	39.8918	0	39.8918
1	22552005	22552458	+	null	22.5	0	22.5
1	23926559	23927542	+	null	3.125	0	3.125
1	26087646	26088517	+	ROBO1	0	1.47059	-1.47059
1	28972309	28972810	+	null	1.31579	0	1.31579
1	29209343	29211109	+	null	45.757	25.1499	20.6071
1	29318532	29319581	+	null	73.307	52.5341	20.7729
1	31242117	31243208	+	null	7.50793	9.10172	-1.59379
1	32394368	32395036	+	null	4.94506	0	4.94506
1	32836798	32837406	+	null	0	0	0
1	34706927	34708027	+	VGLL3	4.02924	3.7037	0.325534
1	34831042	34832158	+	null	40.7905	35.0676	5.72284
1	34922463	34923600	+	null	41.6667	25	16.6667
1	34970260	34970665	+	CHMP2B	1.66667	25	-23.3333
1	35464283	35465188	+	null	0	2.77778	-2.77778
1	35659803	35661130	+	CGGBP1	2.19955	0	2.19955
1	35752892	35753641	+	C1H3orf38	0	0	0
1	36721892	36722510	+	null	3.125	0	3.125
1	40607448	40609520	+	EPHA6	1.53061	0.204082	1.32653
1	41640044	41640535	+	ARL6	0	28.5714	-28.5714
1	41859151	41859730	+	RIOX2	0	0	0
1	42530991	42531673	+	CPOX	22.0238	13.8889	8.13492
1	42654465	42655635	+	null	0	1.66667	-1.66667
1	42825713	42826692	+	null	0	11.8056	-11.8056
1	43729822	43730236	+	CMSS1	1.85185	0	1.85185
1	43786519	43787004	+	CMSS1	15	4.34783	10.6522
1	44198962	44199524	+	TBC1D23	25	22.2222	2.77778
1	44261383	44261919	+	NIT2	1.25	2.94118	-1.69118
1	44331359	44332372	+	TOMM70A	1.53846	0	1.53846
1	44536123	44536617	+	null	0	12.5	-12.5
1	44726892	44727559	+	null	0	0	0
1	44773742	44774153	+	null	0	16.6667	-16.6667
1	44801518	44802465	+	null	3.42262	3.64011	-0.217491
1	44845547	44845969	+	null	80	50	30
1	44965018	44965866	+	SGO1	2.73784	23.8095	-21.0717
1	45065634	45066360	+	PRDM9	0	0	0
1	45142796	45146213	+	null	28.4963	29.2527	-0.756409
1	45488817	45489646	+	TFG	6.25	30	-23.75
1	45726694	45737748	+	ABI3BP	42.1696	42.6819	-0.512299
1	46316365	46316991	+	SENP7	11.1111	0	11.1111
1	46355677	46356290	+	PCNP	0	0	0
1	46411173	46412265	+	ZBTB11	1.9584	0	1.9584
1	46464266	46464944	+	NXPE3	0	22.2222	-22.2222
1	46542790	46543844	+	NFKBIZ	1.0101	0	1.0101
1	47068106	47069184	+	null	6.57738	4.16667	2.41071
1	50331480	50332737	+	ALCAM	1.48148	0	1.48148
1	50880947	50881742	+	null	1.31579	3.84615	-2.53036
1	52432041	52432804	+	null	1.36944	4.16667	-2.79723
1	52548875	52551147	+	BBX	21.9766	28.3333	-6.35676
1	53168693	53169799	+	CD47	0.268817	0	0.268817
1	53753547	53754121	+	CIP2A	0	0	0
1	56306684	56308751	+	null	1.04167	6.52174	-5.48007
1	56843636	56844357	+	null	30	0	30
1	57035354	57036408	+	null	1.66667	0	1.66667
1	57219087	57221983	+	TMPRSS7	62.3764	60.0753	2.30114
1	57442628	57485287	+	SLC9C1	33.9692	34.5716	-0.602448
1	57553205	57553766	+	null	67.1667	68.3333	-1.16666
1	57786083	57787187	+	ATG3	15.1786	0.980392	14.1982
1	57853046	57853451	+	CCDC80	53.3333	38.8889	14.4444
1	57906184	57907703	+	null	64.4433	60.915	3.52834
1	58152789	58153220	+	GTPBP8	0	0	0
1	58643127	58643684	+	SPICE1	36.1111	33.3333	2.77778
1	58662523	58663173	+	null	31.8519	12.2222	19.6296
1	58836906	58837759	+	null	0	0	0
1	58878604	58879312	+	NAA50	0	0	0
1	59063518	59064610	+	ZDHHC23	11.9407	4.16667	7.77407
1	59432834	59433966	+	ZBTB20	53.0449	53.8462	-0.801285
1	60268532	60270128	+	null	5.71429	1.25	4.46429
1	60622212	60622932	+	null	3.57143	4.54545	-0.974026
1	60917539	60918065	+	GAP43	92.8571	100	-7.14285
1	63480511	63481400	+	null	0	11.1111	-11.1111
1	63932057	63932488	+	null	100	100	0
1	64487486	64488518	+	IGSF11	0.568182	0	0.568182
1	64644764	64645382	+	B4GALT4	0	0	0
1	64705335	64705799	+	null	0	0	0
1	64835226	64835755	+	TMEM39A	0	5.55556	-5.55556
1	64841522	64841971	+	POGLUT1	0	0	0
1	65050384	65050793	+	MAATS1	0	0	0
1	65324132	65325940	+	GSK3B	43.1599	20.4762	22.6837
1	65463063	65464915	+	null	15.0849	5.55556	9.52936
1	65648627	65649050	+	null	0	0	0
1	65700094	65701131	+	LRRC58	1.78063	11.1111	-9.33048
1	65801982	65802952	+	FSTL1	3.7478	1.5625	2.1853
1	66212206	66213000	+	null	0	1.31579	-1.31579
1	66658486	66658964	+	POLQ	0	0	0
1	66834436	66835308	+	null	1.81818	0	1.81818
1	66900329	66900806	+	IQCB1	0	2.38095	-2.38095
1	67028164	67028680	+	null	7.14286	0	7.14286
1	67255707	67256392	+	CASR	3.125	0	3.125
1	67342160	67343004	+	CASR	0	13.3333	-13.3333
1	67544475	67545137	+	KPNA1	2.98701	3.33333	-0.34632
1	67722017	67722747	+	DIRC2	0	16.6667	-16.6667
1	67852124	67852777	+	SEMA5B	1.81818	33.3333	-31.5152
1	67961831	67963738	+	null	0.519481	0	0.519481
1	68012001	68012798	+	PDIA5	17.9167	1.85185	16.0648
1	68262635	68263162	+	ADCY5	15.2174	20	-4.78261
1	68419853	68423141	+	ADCY5	33.4827	3.26087	30.2219
1	68550157	68550972	+	HACD2	0	0	0
1	68864404	68864985	+	null	22.2222	0.641026	21.5812
1	68936588	68937435	+	CCDC14	0	0	0
1	69038043	69039663	+	null	0	3.19426	-3.19426
1	69916712	69917850	+	null	26.9664	33.2868	-6.32037
1	70105920	70106813	+	HEG1	0	0	0
1	70276170	70276928	+	null	0	27.7778	-27.7778
1	70418569	70419118	+	null	30	0	30
1	70437922	70438560	+	null	10	33.3333	-23.3333
1	70557296	70558117	+	SNX4	0	1.53846	-1.53846
1	70664154	70664763	+	null	0.961538	1.25	-0.288462
1	70783983	70784425	+	LMLN	0	4.16667	-4.16667
1	70946726	70947362	+	LRCH3	36.8421	0	36.8421
1	70983491	70984384	+	FYTTD1	0	0	0
1	71247283	71248519	+	null	2.72727	2.94118	-0.213904
1	71286563	71287533	+	null	14.2857	0	14.2857
1	71406246	71406895	+	ZDHHC19	3.76068	0	3.76068
1	71484661	71485121	+	null	0	36.9048	-36.9048
1	71516260	71516905	+	TCTEX1D2	0	2.5	-2.5
1	71593999	71594846	+	null	0	0	0
1	71652899	71653681	+	RNF168	0	0	0
1	71709902	71710734	+	WDR53	0	0	0
1	71839710	71840409	+	CEP19	0	0	0
1	71866724	71867519	+	PAK2	4.44444	2.94118	1.50327
1	71965620	71966149	+	null	0.735294	0	0.735294
1	72019757	72020443	+	NCBP2	4.68254	2.72059	1.96195
1	72049148	72050094	+	null	100	91.6667	8.33334
1	72390259	72391079	+	null	0	0.909091	-0.909091
1	72607498	72608985	+	BDH1	0	4	-4
1	72708612	72709349	+	PPP1R2	1.5625	5.55556	-3.99306
1	72758392	72759434	+	ACAP2	0	0	0
1	73468604	73470975	+	FAM43A	5.12125	3.02778	2.09347
1	73515559	73516369	+	TMEM44	0.252525	1.19048	-0.937951
1	73654807	73656531	+	null	6.15385	25.813	-19.6592
1	73740484	73741941	+	GP5	25.3827	47.8741	-22.4915
1	73840277	73840787	+	null	0	0	0
1	73919927	73920380	+	null	0	16.6667	-16.6667
1	73970845	73972029	+	null	0.462963	0	0.462963
1	73974554	73976026	+	HES1	7.14286	3.0303	4.11255
1	73977563	73978033	+	null	70	87.5	-17.5
1	74051229	74051654	+	null	0	0	0
1	74105314	74105788	+	null	0	0	0
1	74792708	74793155	+	HRASLS	0.714286	0	0.714286
1	75100797	75102242	+	null	3.40909	0	3.40909
1	75487841	75488600	+	null	1.42857	0	1.42857
1	75614231	75616644	+	null	26.5336	17.1721	9.36155
1	76624064	76624823	+	CCDC50	0	0.877193	-0.877193
1	77343524	77343984	+	IL1RAP	0	0	0
1	77596230	77596684	+	CLDN1	1.33929	0	1.33929
1	77752424	77753279	+	P3H2	0	5.41539	-5.41539
1	79782686	79784066	+	null	1.25	16.6667	-15.4167
1	80179154	80179613	+	BCL6	3.125	0	3.125
1	80180003	80181286	+	BCL6	23.2323	19.5076	3.72475
1	80186109	80187367	+	BCL6	2.77778	8.33333	-5.55556
1	80646944	80647666	+	MASP1	56.25	15.873	40.377
1	80936521	80937551	+	null	0	0	0
1	81043007	81043872	+	RFC4	0	9.04762	-9.04762
1	81063313	81064580	+	EIF4A2	0	0	0
1	81251973	81252710	+	DNAJB11	0	0	0
1	81255882	81256324	+	null	100	97.8261	2.17391
1	81463806	81465535	+	null	1.38131	6.03956	-4.65825
1	81641928	81642626	+	DGKG	0	31.1189	-31.1189
1	81991124	81994170	+	IGF2BP2	0.834472	28.5714	-27.737
1	82210257	82210789	+	SENP2	46.627	40	6.62698
1	82285802	82286537	+	TMEM41A	1.42857	0	1.42857
1	82573433	82574603	+	C1H3orf70	16.6667	0	16.6667
1	83090244	83090962	+	MAGEF1	0	0	0
1	83178866	83179342	+	null	0	0	0
1	83180844	83181732	+	null	15.3846	38.4615	-23.0769
1	83243860	83245448	+	EPHB3	1.28623	0	1.28623
1	83424658	83426024	+	CHRD	58.867	91.6667	-32.7997
1	83441141	83443235	+	POLR2H	3.62013	25	-21.3799
1	83465581	83466080	+	null	0	0	0
1	83484632	83485699	+	null	7.92476	4.16667	3.75809
1	83500610	83501288	+	PSMD2	0	0	0
1	83521397	83521986	+	ECE2	3.09524	33.3333	-30.2381
1	83529343	83532724	+	ECE2	11.3514	12.8571	-1.50569
1	83557097	83558875	+	VWA5B2	0	0	0
1	83580465	83581611	+	ABCF3	0	0	0
1	83591532	83592040	+	AP2M1	1.33333	0	1.33333
1	83609108	83609890	+	DVL3	1.72414	0	1.72414
1	83736232	83736632	+	ABCC5	0	25	-25
1	83860056	83860661	+	PARL	0	0	0
1	83917871	83918571	+	MAP6D1	72.7778	100	-27.2222
1	84029782	84030252	+	YEATS2	6.19048	0	6.19048
1	84094485	84095967	+	KLHL24	2.13675	10.9524	-8.81563
1	84440313	84441081	+	MCF2L2	1.38889	0	1.38889
1	84525438	84525892	+	MCF2L2	100	100	0
1	84574639	84575138	+	MCCC1	2.5	0	2.5
1	84841171	84841956	+	null	0	37.5	-37.5
1	84926773	84927206	+	null	0	25	-25
1	85933398	85934535	+	SOX2	0	0	0
1	87016827	87017381	+	TTC14	0	0	0
1	87249741	87250164	+	null	41.6667	83.3333	-41.6667
1	87645825	87646273	+	null	0	0	0
1	88074744	88075583	+	USP13	0	0	0
1	88160265	88161165	+	ACTL6A	0	0	0
1	88288999	88289735	+	MFN1	0.694444	2.38095	-1.68651
1	88355601	88356072	+	MFN1	0	100	-100
1	88389452	88390033	+	null	0	0	0
1	88417565	88417995	+	null	0	0	0
1	88632115	88632827	+	ZMAT3	0	0	0
1	93469811	93470509	+	null	3.92157	3.33333	0.588235
1	94741758	94742370	+	null	0	10.3571	-10.3571
1	94744379	94745111	+	null	0	0	0
1	95795781	95796653	+	GHSR	14.2857	25	-10.7143
1	96245150	96246669	+	null	0.597653	0	0.597653
1	96454548	96455383	+	null	1.6129	2.30392	-0.691018
1	96787943	96789434	+	TNIK	0.595238	20	-19.4048
1	97308002	97308775	+	EIF5A2	0	9.09091	-9.09091
1	97339414	97339993	+	RPL22L1	0	0	0
1	97650798	97651421	+	SLC7A14	0	0	0
1	97845247	97846364	+	null	3.36538	9.42029	-6.05491
1	97951787	97952193	+	PRKCI	3.125	0	3.125
1	98140571	98141474	+	null	25	6.25	18.75
1	98210352	98211213	+	null	4.70085	0	4.70085
1	98352257	98352693	+	null	0	3.0303	-3.0303
1	98510881	98512075	+	null	2.5	0	2.5
1	98517366	98518246	+	null	0.806452	1.23457	-0.428116
1	100026665	100027593	+	null	14.5	0	14.5
1	100157678	100159059	+	GOLIM4	5.63596	0.735294	4.90067
1	100539641	100540527	+	PDCD10	0	0	0
1	106850410	106851141	+	null	31.8182	69.0476	-37.2294
1	107009262	107009790	+	NMD3	3.33333	0	3.33333
1	107181176	107182294	+	null	0	4.7619	-4.7619
1	107575690	107577054	+	PPM1L	1.46684	10.119	-8.65221
1	107773472	107774910	+	KPNA4	1.48441	1.33482	0.149597
1	107926710	107928659	+	SMC4	2.77778	0	2.77778
1	108085808	108087222	+	C3orf80	2.65679	0	2.65679
1	108551623	108553470	+	null	26.7544	0	26.7544
1	109586527	109587206	+	MFSD1	11.7521	2.27273	9.47941
1	109661623	109662433	+	RARRES1	2.10526	0	2.10526
1	109793238	109793929	+	MLF1	2.7378	2.08333	0.654472
1	110276631	110277106	+	null	0	0	0
1	110277728	110278663	+	SHOX2	29.6086	37.5	-7.89141
1	110285834	110286284	+	SHOX2	53.8221	52.1479	1.67418
1	110288392	110289830	+	null	15.0794	0	15.0794
1	111032764	111033334	+	VEPH1	90.9091	0	90.9091
1	111317976	111319323	+	CCNL1	4.19012	6.66667	-2.47655
1	111397429	111397898	+	null	0	0	0
1	111629935	111630957	+	null	5.21008	0	5.21008
1	111681264	111681710	+	null	0	0	0
1	111685600	111686718	+	null	0	4.7619	-4.7619
1	111856010	111857650	+	null	0.980392	0	0.980392
1	111996767	111997244	+	SSR3	1.75439	0	1.75439
1	112702070	112702766	+	null	0	0	0
1	112703537	112704120	+	null	0	0	0
1	112729731	112730271	+	SLC33A1	3.33333	0	3.33333
1	112777214	112777883	+	C3orf33	11.6497	0	11.6497
1	113502289	113502941	+	MME	2.58621	0	2.58621
1	114144679	114145206	+	GPR149	0	6.66667	-6.66667
1	114430486	114432445	+	ARHGEF26	3.33333	0	3.33333
1	115479090	115480752	+	RAP2B	8.33333	22.2222	-13.8889
1	115835769	115836871	+	P2RY1	8.55636	0	8.55636
1	116105285	116107818	+	null	38.7703	49.7355	-10.9651
1	116585179	116585912	+	null	17.7593	18.1548	-0.395504
1	117952323	117954541	+	null	0.208333	3.33333	-3.125
1	118299955	118301538	+	SIAH2	0	1.19048	-1.19048
1	118475304	118476137	+	SELENOT	0	0	0
1	118536686	118537784	+	EIF2A	0	0.833333	-0.833333
1	118655466	118658343	+	TSC22D2	0.347222	0.689688	-0.342466
1	119150308	119151851	+	PFN2	0.20202	0.909091	-0.707071
1	119290452	119291391	+	RNF13	0	0.170068	-0.170068
1	119344533	119344951	+	COMMD2	5	10	-5
1	119436630	119438495	+	WWTR1	3.6075	0	3.6075
1	120013494	120014142	+	HLTF	0	0	0
1	120129934	120130485	+	null	0	0	0
1	120472204	120472645	+	null	39.6825	6.66667	33.0159
1	121866887	121868889	+	ZIC1	1.47392	2.34343	-0.869511
1	121872122	121873270	+	null	0	0	0
1	121879369	121881871	+	ZIC4	2.77778	0	2.77778
1	121883878	121887019	+	ZIC4	0	12.5	-12.5
1	121893277	121893834	+	null	0	12.5	-12.5
1	121897394	121897928	+	null	0	0	0
1	122513262	122513733	+	null	40.3595	0	40.3595
1	122910680	122911358	+	PLSCR2	0	0	0
1	123230937	123231589	+	PLSCR4	0	0	0
1	123322245	123323256	+	PLOD2	1.51515	0	1.51515
1	124938963	124954583	+	null	40.6	46.4937	-5.89365
1	125497595	125499340	+	null	39.9181	33.468	6.45015
1	125883940	125886406	+	C1H3orf58	0.162338	0.112486	0.0498517
1	126873371	126876301	+	CHST2	2.17305	50	-47.827
1	126986962	126987757	+	U2SURP	0	3.125	-3.125
1	127040622	127042755	+	PAQR9	27.8339	45.5357	-17.7018
1	127317745	127318984	+	TRPC1	0	21.1628	-21.1628
1	127469167	127469737	+	null	0	17.5287	-17.5287
1	127591745	127592367	+	XRN1	2	0	2
1	127735931	127736637	+	GK5	0	0	0
1	127827617	127828310	+	null	1.14489	0	1.14489
1	128084903	128085960	+	ATP1B3	2.27273	0	2.27273
1	128184591	128185128	+	GRK7	0	18.0556	-18.0556
1	128221323	128222018	+	RNF7	0.425532	0	0.425532
1	128467206	128468260	+	RASA2	1.66667	0	1.66667
1	128574618	128575441	+	null	0.223214	0	0.223214
1	128679305	128680432	+	null	0	12.5	-12.5
1	128771477	128773338	+	null	0.416667	2.24695	-1.83028
1	128916672	128917940	+	null	1.66667	0	1.66667
1	129040742	129041997	+	SLC25A36	1.85185	0	1.85185
1	129285958	129286732	+	TRIM42	59.9893	34.6008	25.3885
1	130107417	130109196	+	null	1.5873	0.0637755	1.52353
1	130408835	130409565	+	null	0	0	0
1	130588719	130589224	+	KPNA6	1.78571	33.3333	-31.5476
1	130652904	130653433	+	TXLNA	0	3.57143	-3.57143
1	131113219	131114228	+	null	0	0	0
1	131138210	131139141	+	ENSBTAG00000046738	1.53846	12.5	-10.9615
1	131169396	131170522	+	ENSBTAG00000045637	0	4	-4
1	131226328	131226908	+	null	0.555556	1.77778	-1.22222
1	131241300	131244238	+	FOXL2	3.21429	1.62443	1.58985
1	131248782	131252996	+	null	11.1111	0	11.1111
1	131258256	131258898	+	null	0	0	0
1	131276950	131277623	+	null	1.14943	0	1.14943
1	131351712	131352467	+	null	0	0	0
1	131722440	131723154	+	ESYT3	3.57143	1.07527	2.49616
1	131833554	131834626	+	MRAS	2.94118	0	2.94118
1	132075157	132075785	+	null	0	0	0
1	132443186	132447576	+	null	3.15385	2.71368	0.440171
1	132449579	132452084	+	null	13.3636	9.98169	3.38188
1	133395091	133396004	+	NCK1	10.7143	0.980392	9.73389
1	133438165	133439689	+	SLC35G2	0	2.32407	-2.32407
1	133525046	133526718	+	null	0	0	0
1	134188888	134191113	+	MSL2	4.7619	6.86957	-2.10766
1	134455547	134456087	+	null	0	0	0
1	135656234	135658400	+	null	2.80493	0	2.80493
1	135805051	135805824	+	null	0	0	0
1	135832117	135833268	+	null	31.502	44.3311	-12.829
1	135848422	135848889	+	null	6.66667	14.2857	-7.61905
1	135945023	135945875	+	ANAPC13	0	0	0
1	136011524	136012287	+	null	2.10526	0	2.10526
1	136054152	136055335	+	AMOTL2	1.38889	3.0303	-1.64141
1	136182119	136183241	+	null	4.59236	20	-15.4076
1	136434914	136436023	+	SLCO2A1	6.43275	0	6.43275
1	136535738	136536381	+	null	11.1111	0	11.1111
1	136572838	136574309	+	RAB6B	7.82313	0	7.82313
1	136960535	136961868	+	CDV3	12.7778	0	12.7778
1	137498580	137499395	+	null	0	1.6	-1.6
1	137902314	137903057	+	NPHP3	1.38889	37.5	-36.1111
1	137992917	137994071	+	UBA5	0	0	0
1	138547934	138548474	+	KCNH8	71.4286	100	-28.5714
1	138675920	138676760	+	KCNH8	100	63.8889	36.1111
1	138784255	138784709	+	null	6.66667	0	6.66667
1	138814073	138814783	+	null	0	0	0
1	139155347	139156129	+	null	0.390625	0	0.390625
1	139204336	139209491	+	null	37.304	42.0522	-4.74819
1	140333150	140333793	+	null	0.925926	0	0.925926
1	140492776	140493983	+	ATP2C1	0.0694444	2.94118	-2.87173
1	140738809	140739744	+	PSMG1	0	0	0
1	140862332	140864164	+	BRWD1	0	62.5	-62.5
1	141207796	141208207	+	null	0	0	0
1	141230797	141231266	+	null	4.16667	5	-0.833333
1	142532853	142533460	+	null	0	0	0
1	142874157	142876052	+	BACE2	0	0.609756	-0.609756
1	143020785	143021920	+	null	30.2118	66.6667	-36.4549
1	143048077	143048689	+	FAM3B	9.02778	16.6667	-7.63889
1	143172303	143172795	+	null	0	0	0
1	143204140	143204602	+	MX1	15	10	5
1	143255096	143256823	+	null	1.31579	0	1.31579
1	143510417	143511544	+	RIPK4	85.4167	83.3333	2.08333
1	143534831	143535694	+	RIPK4	0	0.328947	-0.328947
1	143537968	143538369	+	null	0	0	0
1	143597534	143598190	+	PRDM15	95	100	-5
1	143706476	143707431	+	C2CD2	0	0	0
1	143739790	143742428	+	ZBTB21	100	100	0
1	143754686	143756431	+	ZBTB21	12.6807	2.32278	10.3579
1	143990124	143991042	+	ABCG1	1.25	2.27273	-1.02273
1	144034608	144035038	+	ABCG1	33.3333	100	-66.6667
1	144073842	144127252	+	null	40.1154	36.2742	3.84123
1	144127899	144130831	+	null	50.5327	34.3371	16.1956
1	144131260	144132398	+	null	33.702	40.5138	-6.81185
1	144359064	144360184	+	null	6.17284	0	6.17284
1	144676460	144677280	+	WDR4	0	0	0
1	144690019	144690665	+	NDUFV3	3.25203	0	3.25203
1	144811419	144813660	+	CBS	19.6633	4.16667	15.4966
1	144844944	144846216	+	U2AF1	1.59754	0	1.59754
1	145028302	145029471	+	null	0	0	0
1	145040269	145041741	+	SUMO3	0.277778	17.9825	-17.7047
1	145075039	145075915	+	PTTG1IP	13.9286	38.8889	-24.9603
1	145106800	145108257	+	ITGB2	13.1313	1.51515	11.6162
1	145151307	145152694	+	null	1.30471	1.51515	-0.210438
1	145154461	145155170	+	FAM207A	1.5625	0	1.5625
1	145282158	145283712	+	null	61.017	77.2792	-16.2622
1	145552973	145554706	+	ADARB1	96.6667	90	6.66667
1	145609646	145610413	+	POFUT2	0	0	0
1	145695382	145696329	+	ENSBTAG00000014880	2.15909	4.34783	-2.18874
1	145749398	145750013	+	AIRE	0	3.0303	-3.0303
1	145769945	145770719	+	PFKL	0	0	0
1	145813101	145813587	+	C1H21ORF2	0	0	0
1	145822561	145823197	+	null	0	37.5	-37.5
1	145944729	145945237	+	TSPEAR	50	0	50
1	145973282	145973858	+	TSPEAR	10.9848	0	10.9848
1	146036163	146036779	+	null	0	0	0
1	146216422	146218021	+	ENSBTAG00000011437	0.170068	0	0.170068
1	146435350	146437511	+	HSF2BP	1.64332	0	1.64332
1	146490280	146491603	+	PDXK	0.277778	66.6667	-66.3889
1	146558387	146559291	+	CSTB	2.66667	7.14286	-4.47619
1	146568941	146569547	+	RRP1	0.925926	0	0.925926
1	146577979	146578520	+	RRP1	82.6389	100	-17.3611
1	146649616	146651058	+	null	17	0	17
1	146718469	146718982	+	AGPAT3	100	100	0
1	146735172	146735791	+	null	26.9841	8.69565	18.2885
1	146767259	146768560	+	null	1.31944	3.35859	-2.03914
1	146839068	146839825	+	TRAPPC10	98.6842	100	-1.31579
1	146843769	146844566	+	ENSBTAG00000007105	3.0303	0	3.0303
1	146862534	146862976	+	ES1	88.8889	100	-11.1111
1	146945588	146947434	+	null	6.40103	0	6.40103
1	147002454	147003177	+	COL18A1	3.75817	5.55556	-1.79739
1	147038458	147039337	+	COL18A1	8.2381	0	8.2381
1	147057832	147058634	+	SLC19A1	100	85.7143	14.2857
1	147066917	147068099	+	SLC19A1	44.5833	52.2348	-7.65142
1	147131824	147133749	+	PCBP3	1.19048	1.38889	-0.198413
1	147422161	147422851	+	COL6A1	33.3333	0	33.3333
1	147542547	147543082	+	COL6A2	5.50824	16.6667	-11.1584
1	147555656	147556364	+	COL6A2	47.2222	72.2222	-25
1	147587009	147587414	+	FTCD	19.4118	0	19.4118
1	147600163	147600927	+	SPATC1L	24.2363	100	-75.7637
1	147653787	147654697	+	LSS	1.38889	0.454545	0.934343
1	147707261	147708315	+	YBEY	1.04167	0.469484	0.572183
1	147735907	147737000	+	PCNT	0.462963	22.0383	-21.5754
1	147856044	147857168	+	DIP2A	2.04784	0	2.04784
1	147967740	147968491	+	DIP2A	100	100	0
1	148000260	148001508	+	null	24.537	97.619	-73.082
1	148056844	148057894	+	bta-mir-2289	4.07407	0	4.07407
1	148177103	148178358	+	null	5.90476	7.69231	-1.78755
1	148266762	148267456	+	FBXO25	25	0	25
1	148345605	148347561	+	null	3.33333	0	3.33333
1	148417130	148418524	+	null	2	5	-3
1	148678457	148679182	+	RUNX1	1.35268	3.7037	-2.35103
1	148773137	148777954	+	RUNX1	1.08753	1.60088	-0.513344
1	150029087	150029610	+	SETD4	83.3333	100	-16.6667
1	150047341	150048307	+	SETD4	1.5625	0	1.5625
1	150053997	150054594	+	CBR1	2.57173	0	2.57173
1	150144039	150144840	+	CBR3	0	0	0
1	150162920	150164221	+	null	0	1.11455	-1.11455
1	150188748	150189196	+	DOPEY2	100	100	0
1	150228437	150228978	+	DOPEY2	100	100	0
1	150249697	150250814	+	DOPEY2	87.5	95.4545	-7.95454
1	150307334	150308491	+	MORC3	2.22222	9.52381	-7.30159
1	150360076	150360831	+	null	0	6.66667	-6.66667
1	150439775	150440664	+	CLDN14	0	5.88235	-5.88235
1	150669649	150675927	+	null	6.59933	28.1561	-21.5568
1	150689982	150690999	+	null	33.3333	3.22581	30.1075
1	150922794	150923894	+	null	25.3704	21.0938	4.27662
1	150943451	150944105	+	null	31.5476	31.6327	-0.0850353
1	150960558	150960968	+	null	0	0	0
1	150961551	150962050	+	RIPPLY3	0	3.44828	-3.44828
1	151020911	151022540	+	PIGP	9.25926	0	9.25926
1	151168838	151169240	+	DSCR3	91.6667	100	-8.33334
1	151198713	151199919	+	DSCR3	0	33.3333	-33.3333
1	151269971	151271658	+	null	0.921659	4.16667	-3.24501
1	151451616	151453205	+	null	30.0078	61.4286	-31.4208
1	151564392	151564797	+	null	62.5	22.619	39.881
1	151847541	151848148	+	null	47.2222	52.8274	-5.60516
1	152694191	152695692	+	null	0.119048	0	0.119048
1	152871841	152873493	+	null	8.33333	30.8081	-22.4747
1	152885436	152885962	+	ETS2	94.4444	100	-5.55556
1	152941187	152941722	+	null	5	0	5
1	153203149	153214821	+	null	44.794	49.9557	-5.16174
1	153215999	153218842	+	null	84.2754	85.3376	-1.06212
1	153228231	153229985	+	null	42.5034	33.9627	8.54069
1	153233516	153233988	+	PIK3R4	0.833333	0	0.833333
1	153494337	153495172	+	null	4.15622	5	-0.843776
1	153971044	153971866	+	CAPN7	0	0	0
1	154027821	154029062	+	SH3BP5	100	100	0
1	154037304	154037964	+	SH3BP5	93.75	0	93.75
1	154102657	154103954	+	SH3BP5	0.287356	20	-19.7126
1	154187090	154188096	+	METTL6	3.89318	0	3.89318
1	154219068	154220195	+	COLQ	1.94273	0	1.94273
1	154222328	154223816	+	COLQ	5.41088	11.4583	-6.04745
1	154375606	154376717	+	HACL1	0	0	0
1	154398648	154399068	+	BTD	100	100	0
1	154657862	154658653	+	null	0	16.6667	-16.6667
1	154708238	154708824	+	null	0	5.55556	-5.55556
1	154760644	154761241	+	null	0	0	0
1	154802536	154803191	+	null	10.8192	7.14286	3.67631
1	154923077	154923855	+	GALNT15	0	33.3333	-33.3333
1	154943683	154944138	+	GALNT15	3.33333	10.04	-6.70663
1	155009314	155010449	+	DPH3	1.20544	0.952381	0.253061
1	155036475	155037351	+	OXNAD1	100	85.8586	14.1414
1	155061277	155061836	+	OXNAD1	93.8889	87.2807	6.60819
1	155114033	155114581	+	OXNAD1	67.6396	77.9167	-10.2771
1	155143696	155144632	+	OXNAD1	50	50	0
1	155161754	155162558	+	null	44.4444	8.33333	36.1111
1	155176585	155177126	+	ENSBTAG00000030593	33.3333	0	33.3333
1	155264600	155265136	+	null	59.5238	60.4167	-0.892857
1	155300750	155301673	+	null	0	0	0
1	155302401	155303037	+	null	4.16667	75	-70.8333
1	155337902	155338449	+	null	4.73901	0	4.73901
1	155405672	155406714	+	DAZL	5.80768	7.01754	-1.20986
1	155568869	155569778	+	null	0	0	0
1	155616517	155617350	+	null	2.2619	0	2.2619
1	155628052	155628452	+	PLCL2	0	28.5714	-28.5714
1	155639119	155639755	+	PLCL2	68.8492	100	-31.1508
1	155640686	155641873	+	PLCL2	43.3983	52.9744	-9.57609
1	155654992	155655956	+	PLCL2	85.2273	100	-14.7727
1	155699599	155700360	+	PLCL2	26.6667	12	14.6667
1	155701277	155702348	+	PLCL2	65.6463	37.9449	27.7014
1	155714224	155714810	+	PLCL2	0	0	0
1	155741040	155744294	+	PLCL2	56.9444	64.4737	-7.52924
1	155753785	155754344	+	PLCL2	91.6667	94.4444	-2.77777
1	155775249	155776331	+	PLCL2	96.9697	91.6667	5.30302
1	155801629	155802242	+	PLCL2	100	100	0
1	155816301	155817303	+	PLCL2	95	97.7273	-2.72727
1	155833581	155834504	+	TBC1D5	97.2222	33.3333	63.8889
1	155905676	155906275	+	TBC1D5	66.6667	100	-33.3333
1	155990426	155990983	+	TBC1D5	90.9091	80	10.9091
1	156640576	156641041	+	null	1.25	0	1.25
1	157171013	157171934	+	SATB1	97.3684	100	-2.63158
1	157267940	157268580	+	null	3.47222	32.1739	-28.7017
1	158078600	158080461	+	null	0.617284	0	0.617284
1	158152904	158153454	+	null	100	100	0
1	158289867	158290481	+	null	16.6667	100	-83.3333
2	104821	105259	+	null	33.3333	22.2222	11.1111
2	116873	117286	+	null	26.6667	30	-3.33333
2	119061	119759	+	null	31.4286	33.3333	-1.90476
2	128980	129468	+	null	53.2468	0	53.2468
2	131831	132263	+	null	28.5714	16.6667	11.9048
2	135911	136345	+	null	53.3333	33.3333	20
2	137560	138332	+	null	36.3636	58.3333	-21.9697
2	149310	149791	+	null	45.8333	47.5	-1.66667
2	160278	160767	+	null	34.5455	80	-45.4545
2	171432	171860	+	null	0	22.2222	-22.2222
2	878977	879552	+	null	8	0	8
2	915898	916590	+	NIPA1	0.714286	0	0.714286
2	1103769	1105380	+	CYFIP1	8.00866	8.4188	-0.410145
2	1212465	1213022	+	TUBGCP5	5	5.88235	-0.882353
2	1247402	1248854	+	CCDC115	0	13.3333	-13.3333
2	1263228	1264051	+	PTPN18	0.465116	1	-0.534884
2	1280955	1281879	+	PTPN18	4.88095	5.55556	-0.674603
2	1463144	1463820	+	null	2.08333	0	2.08333
2	1778872	1779603	+	ARHGEF4	0.50505	0	0.50505
2	1834115	1835158	+	FAM168B	0	1.85185	-1.85185
2	4111776	4112808	+	HS6ST1	0	0.892857	-0.892857
2	4169005	4169715	+	null	2.27273	0	2.27273
2	4333197	4333649	+	UGGT1	2.22222	0	2.22222
2	4381799	4382406	+	null	0	0	0
2	4383263	4384034	+	SAP130	7.5	0	7.5
2	4531422	4532780	+	null	0.961538	0	0.961538
2	4554048	4554583	+	POLR2D	0	25	-25
2	4608239	4608843	+	WDR33	0	16.6667	-16.6667
2	4722485	4723502	+	SFT2D3	23.1628	27.1429	-3.98008
2	4779522	4780658	+	LIMS2	3.39744	5.03432	-1.63689
2	4795471	4796218	+	LIMS2	10.4167	7.69231	2.72436
2	4806786	4807952	+	LIMS2	54.5455	2.5	52.0455
2	4945116	4945734	+	IWS1	16.6667	0	16.6667
2	5039703	5040320	+	PROC	0	1.78571	-1.78571
2	5060488	5061075	+	null	0.581395	0	0.581395
2	5082386	5083816	+	null	14.7623	40	-25.2377
2	5229881	5230778	+	CYP27C1	12.0833	6.25	5.83333
2	5350159	5352076	+	BIN1	13.6111	37.5	-23.8889
2	5615681	5616138	+	null	2.08333	0	2.08333
2	5719024	5719740	+	NEMP2	0	11.1111	-11.1111
2	5840104	5841235	+	null	13.3333	1.11111	12.2222
2	5902843	5903541	+	INPP1	0	0	0
2	5922195	5922935	+	null	0	0	0
2	6510896	6511800	+	PMS1	3.5468	29.1667	-25.6199
2	6531226	6531662	+	OSGEPL1	0	0	0
2	6616352	6616880	+	ASNSD1	12.5	0	12.5
2	6717269	6717678	+	SLC40A1	0	22.381	-22.381
2	8067367	8068487	+	null	7.40741	0.769231	6.63818
2	8534222	8534779	+	null	42.1748	50.9821	-8.8073
2	8751378	8753440	+	null	36.6493	28.9201	7.72928
2	9501969	9502593	+	ZSWIM2	0	3.05263	-3.05263
2	9759803	9760763	+	ITGAV	5.35714	0	5.35714
2	9869815	9870487	+	ZC3H15	13.3333	0	13.3333
2	11940251	11940961	+	null	0.757576	0	0.757576
2	13486638	13487298	+	NUP35	3.125	0	3.125
2	13558979	13559512	+	null	0	10	-10
2	13724055	13725411	+	FRZB	0	0	0
2	13873490	13874107	+	DNAJC10	0	2.77778	-2.77778
2	14750537	14751427	+	SSFA2	0.724638	5.88235	-5.15772
2	14948632	14949971	+	null	0	23.1579	-23.1579
2	14951780	14952365	+	null	0	0	0
2	14975319	14976170	+	null	0	0	0
2	15206908	15207987	+	ITGA4	27.2727	0	27.2727
2	16820285	16820955	+	CWC22	0	0	0
2	16965032	16966098	+	null	1.12589	0	1.12589
2	17626550	17627458	+	null	4.54545	1.06383	3.48162
2	18410075	18410938	+	PLEKHA3	0	0	0
2	18432839	18433709	+	PRKRA	0	0.952381	-0.952381
2	18692922	18694306	+	null	1.78571	2.27665	-0.490937
2	18775613	18776475	+	RBM45	3.75	11.1111	-7.36111
2	18822993	18823488	+	null	0	16.6667	-16.6667
2	19256954	19257661	+	TTC30A	0	0	0
2	19323243	19324017	+	TTC30B	0	16.6667	-16.6667
2	19473078	19474536	+	null	1.66667	3.29996	-1.6333
2	19488214	19489017	+	null	4.86295	0	4.86295
2	19510348	19511007	+	null	0	1.38889	-1.38889
2	19658814	19660710	+	NFE2L2	5.39972	0	5.39972
2	19705333	19706636	+	HNRNPA3	7.34127	8.33333	-0.992063
2	20291627	20292337	+	null	1.07527	0	1.07527
2	20462400	20462883	+	null	1.51515	0	1.51515
2	20760175	20761570	+	HOXD1	10.2074	2.18579	8.02158
2	20769912	20770661	+	null	20	5	15
2	20773043	20773900	+	null	1.42857	40	-38.5714
2	20775853	20777155	+	HOXD3	2.8125	17.6316	-14.8191
2	20782506	20783343	+	null	81.25	100	-18.75
2	20790228	20791131	+	null	86.6667	100	-13.3333
2	20795326	20796410	+	HOXD4	91.6667	100	-8.33334
2	20799959	20800487	+	null	0	0	0
2	20811511	20812108	+	null	3.125	0	3.125
2	20817859	20819322	+	null	0.396825	0.344828	0.0519978
2	20825107	20826940	+	HOXD9	42.6667	2	40.6667
2	20840649	20842300	+	HOXD11	29.1406	33.3333	-4.19271
2	20848023	20849230	+	HOXD12	0	8	-8
2	20849959	20851512	+	null	0	8.39286	-8.39286
2	20855237	20858957	+	HOXD13	8.62761	6.81331	1.81431
2	20862842	20863422	+	null	0	0	0
2	20866644	20868827	+	null	3.51852	0	3.51852
2	20880088	20881188	+	null	2.38095	1.5873	0.793651
2	20941395	20941871	+	LNPK	0	0	0
2	21702066	21702620	+	ATP5G3	1.51515	3.92157	-2.40642
2	21725286	21726423	+	ATF2	0	0	0
2	21880171	21880966	+	CHN1	0	8.82353	-8.82353
2	22165442	22166522	+	null	15.2174	1.38996	13.8274
2	22354968	22355572	+	null	0	0	0
2	22477765	22478495	+	null	8.33333	0	8.33333
2	22482010	22482897	+	null	0.520833	0	0.520833
2	22485058	22488208	+	SP9	1.31818	1.9467	-0.628517
2	22495491	22496555	+	null	2.22222	0	2.22222
2	22564015	22564812	+	OLA1	1.66667	22.2222	-20.5556
2	22832065	22833129	+	null	3.21308	0	3.21308
2	23607542	23608592	+	MAP3K20	1.38889	2.08333	-0.694444
2	23974570	23975106	+	RAPGEF4	20.7407	0	20.7407
2	24106895	24107783	+	PDK1	0	0	0
2	24216778	24218346	+	ITGA6	1.31579	0	1.31579
2	24411227	24411901	+	null	10.1852	9.09091	1.09428
2	24459954	24460507	+	null	0	8.20072	-8.20072
2	24484068	24485063	+	null	1.66667	0	1.66667
2	24488675	24492854	+	DLX2	9.55961	0.617284	8.94233
2	24494513	24497543	+	null	0.892857	0	0.892857
2	24503182	24507330	+	DLX1	8.33333	4.74542	3.58791
2	24509562	24510055	+	null	0	28.5714	-28.5714
2	24646553	24647073	+	HAT1	7.29167	0	7.29167
2	24860442	24860865	+	DYNC1I2	0	0	0
2	25070195	25071138	+	DCAF17	0	0	0
2	25314423	25315520	+	null	4.7619	0	4.7619
2	25598717	25599472	+	GORASP2	17.5439	33.7571	-16.2132
2	25678902	25681104	+	GAD1	40	3.33333	36.6667
2	25683533	25685959	+	GAD1	0.454545	7.08333	-6.62879
2	25737563	25738133	+	null	0	1.85185	-1.85185
2	25773553	25774591	+	SP5	4.67532	4.16667	0.508658
2	25775734	25778042	+	SP5	23.0864	100	-76.9136
2	25779793	25780375	+	null	100	100	0
2	26564583	26565382	+	UBR3	0	4.54545	-4.54545
2	26601408	26602008	+	null	0	2.57937	-2.57937
2	26637015	26637741	+	null	0.666667	0	0.666667
2	26735492	26736108	+	PPIG	0	0	0
2	26821257	26821810	+	BBS5	0	0	0
2	26899737	26902543	+	null	0	0	0
2	27695788	27696574	+	CERS6	19.1209	56.9048	-37.7839
2	27698337	27699391	+	CERS6	73.1104	92.8571	-19.7467
2	27758232	27759500	+	CERS6	1.5625	0	1.5625
2	27924114	27925653	+	STK39	2.58741	4.54545	-1.95804
2	29028171	29029862	+	null	0	0	0
2	30020800	30021332	+	null	0	0	0
2	30432850	30433426	+	TTC21B	0	1.96078	-1.96078
2	30613705	30614722	+	null	8.33333	1.5877	6.74563
2	30714151	30714863	+	null	100	100	0
2	31530953	31532259	+	null	0.34965	0	0.34965
2	31782809	31783789	+	GRB14	1.25	0	1.25
2	34487480	34488369	+	ENSBTAG00000015330	0	3.0303	-3.0303
2	35059777	35061006	+	null	0.708061	0	0.708061
2	35063691	35064749	+	TBR1	3.45869	0	3.45869
2	35068676	35069155	+	TBR1	0	0	0
2	35070218	35071067	+	TBR1	7.08333	7.36111	-0.277778
2	35072991	35073676	+	null	0.533333	10	-9.46667
2	35186107	35186638	+	PSMD14	3.2967	0	3.2967
2	35243668	35244732	+	null	0.625	0	0.625
2	35324439	35324982	+	TANK	0	0	0
2	35959846	35961011	+	RBMS1	0	6.25	-6.25
2	36373969	36374687	+	PLA2R1	0	0	0
2	36556889	36557924	+	LY75	24.9786	75	-50.0214
2	36656109	36656792	+	CD302	0	0	0
2	36729374	36730288	+	MARCH7	0	2.27273	-2.27273
2	36818437	36818969	+	BAZ2B	2.22222	0	2.22222
2	37167177	37167850	+	WDSUB1	0	0.775194	-0.775194
2	37489108	37490445	+	TANC1	1.16342	0	1.16342
2	38002735	38004364	+	null	0	15	-15
2	39227094	39227766	+	null	2.03125	33.3333	-31.3021
2	39230600	39231076	+	null	3.57143	0	3.57143
2	39912683	39913709	+	GPD2	25	22	3
2	39999329	40000403	+	NR4A2	0	0	0
2	40007381	40009800	+	NR4A2	1.79577	3.0303	-1.23454
2	40012304	40013088	+	NR4A2	56.4706	100	-43.5294
2	41490502	41492603	+	KCNJ3	15.2482	4	11.2482
2	42443780	42444967	+	null	2.47685	0.47619	2.00066
2	42762736	42763924	+	RPRM	0.352113	0.8	-0.447887
2	43583907	43585630	+	ARL6IP6	1.20833	1.78571	-0.577381
2	43978630	43979998	+	FMNL2	3.33333	0	3.33333
2	44119630	44120665	+	null	1.09524	3.33333	-2.2381
2	44185473	44186918	+	CACNB4	5.1282	6.03247	-0.904263
2	44468691	44469259	+	ARL5A	1.42857	2.85948	-1.43091
2	44818490	44819377	+	RIF1	3.44828	0	3.44828
2	44930612	44931011	+	NMI	0	0	0
2	44961555	44962025	+	RBM43	0	16.6667	-16.6667
2	45801458	45802914	+	RND3	0	0	0
2	46852035	46853535	+	null	6.66667	5.55556	1.11111
2	46962470	46963210	+	null	3.15629	0	3.15629
2	47301731	47302387	+	null	0	0	0
2	47471153	47472192	+	KIF5C	17.4286	0	17.4286
2	47650210	47651987	+	EPC2	14.5382	41.6667	-27.1285
2	48282494	48283060	+	ORC4	0	0	0
2	48476012	48477390	+	ACVR2A	0.37594	0	0.37594
2	52277678	52279470	+	ZEB2	33.8918	44.4444	-10.5526
2	52906452	52907228	+	null	0.813008	25	-24.187
2	54118370	54119263	+	null	2.3522	1.28205	1.07015
2	54120825	54122933	+	null	15.8929	15	0.892858
2	54621185	54622733	+	null	1.3431	4.329	-2.9859
2	54816384	54817107	+	null	5	0	5
2	56931833	56932511	+	ENSBTAG00000024632	40.9656	72.2222	-31.2566
2	58581734	58582688	+	NXPH2	5.71429	0	5.71429
2	58846766	58847393	+	SPOPL	0	0	0
2	59095731	59097948	+	null	36.8674	32.4615	4.40592
2	61581777	61583557	+	CXCR4	14.5833	0	14.5833
2	61722139	61722936	+	DARS	0	1.38889	-1.38889
2	61821683	61822447	+	MCM6	0	0	0
2	61949076	61949904	+	UBXN4	2.44048	0	2.44048
2	62130028	62130730	+	R3HDM1	0	0	0
2	62567757	62568261	+	RAB3GAP1	0	16.6667	-16.6667
2	62680585	62681749	+	CCNT2	0	0	0
2	62843094	62844382	+	TMEM163	1.07469	1.11111	-0.0364169
2	63510213	63512022	+	null	1.54193	0	1.54193
2	64491756	64492770	+	null	100	92.3077	7.69231
2	65215931	65218222	+	LYPD1	2.5	0	2.5
2	65525149	65525877	+	null	4.28571	17.6316	-13.3459
2	65718854	65719657	+	SLC35F5	0	1.66667	-1.66667
2	65864374	65865325	+	null	2.77778	5.39773	-2.61995
2	66268136	66273778	+	ENSBTAG00000046351	5.66719	4.3956	1.27159
2	66606617	66609261	+	null	31.6659	3.33333	28.3326
2	67307075	67308238	+	null	0	0	0
2	68464314	68464903	+	null	28.3956	27.0833	1.31223
2	69859584	69860140	+	ENSBTAG00000015077	0	0	0
2	69898732	69900761	+	ENSBTAG00000016785	1.11111	0	1.11111
2	70028687	70029680	+	CCDC93	0	0	0
2	70121629	70122340	+	INSIG2	0	0	0
2	70266813	70267485	+	null	0.595238	0	0.595238
2	70965167	70966331	+	null	3.78695	9.375	-5.58805
2	70976054	70980189	+	EN1	4.88636	0	4.88636
2	70986709	70987834	+	null	0	0	0
2	70988190	70988673	+	null	0	0	0
2	71283727	71286183	+	C1QL2	14.9107	21.6636	-6.75288
2	71560794	71561406	+	C2H2orf76	6.25	33.3333	-27.0833
2	71582791	71583379	+	null	0	0	0
2	71606980	71608778	+	TMEM37	20.3788	100	-79.6212
2	71714787	71715293	+	SCTR	0	4.54545	-4.54545
2	71960891	71961719	+	null	0.176367	0	0.176367
2	72166247	72167008	+	EPB41L5	1.50327	2.27273	-0.769459
2	72357222	72358659	+	TMEM185B	1.36054	27.7536	-26.3931
2	72383925	72385094	+	RALB	19.0476	1.51515	17.5325
2	72519974	72524233	+	INHBB	0.641026	9.58824	-8.94721
2	72621438	72621878	+	null	0	0	0
2	72756249	72756727	+	null	5.80357	13.8889	-8.08532
2	72908130	72910738	+	null	1.54718	0	1.54718
2	73047206	73047681	+	GLI2	0	22.2222	-22.2222
2	73440957	73441888	+	TFCP2L1	3.0303	0	3.0303
2	73663850	73664563	+	CLASP1	0	5.55556	-5.55556
2	73761758	73763004	+	null	0	23.125	-23.125
2	73826350	73827373	+	TSN	60.693	75.0794	-14.3864
2	78580533	78580959	+	null	0	46.1538	-46.1538
2	79405287	79405789	+	null	0	0	0
2	79797621	79799196	+	GLS	1.39652	0	1.39652
2	79926796	79927288	+	STAT1	0	0	0
2	80165951	80166615	+	MYO1B	0.217391	0	0.217391
2	80640726	80641760	+	NABP1	1.78571	5	-3.21429
2	81275185	81277102	+	TMEFF2	0	2.22222	-2.22222
2	81504180	81506506	+	null	32.112	28.4091	3.7029
2	81632560	81633659	+	null	27.0717	19.5238	7.54793
2	83082289	83082853	+	null	75	73.3333	1.66666
2	83185714	83186299	+	null	95.202	56.9444	38.2576
2	84414813	84415234	+	null	0	0	0
2	84702587	84703934	+	null	2.77778	0	2.77778
2	85104420	85105423	+	null	0.769231	0	0.769231
2	85575505	85576734	+	null	14.1393	1.66667	12.4726
2	86272069	86272933	+	null	0	9.375	-9.375
2	86386694	86387294	+	SF3B1	0	0	0
2	86410387	86411409	+	COQ10B	1.66667	0	1.66667
2	86448588	86449803	+	HSPD1	10	0	10
2	86463926	86464668	+	MOBKL3	0	0	0
2	86593407	86593984	+	MARS2	0.683666	3.7037	-3.02004
2	86692765	86694561	+	BOLL	18.0556	2.22222	15.8333
2	86717641	86718678	+	PLCL1	5.70513	12.892	-7.18686
2	88455289	88457514	+	SATB2	6.50718	40	-33.4928
2	88458794	88465465	+	null	2.26976	16.8478	-14.5781
2	88471393	88472486	+	null	0	0	0
2	88896932	88897719	+	C2orf69	0	0	0
2	88935323	88936272	+	TYW5	0	0	0
2	89248090	89249332	+	SPATS2L	0.649351	5.40541	-4.75605
2	89485636	89486096	+	null	16.6667	11.1111	5.55556
2	89517481	89517953	+	AOX1	0	0	0
2	89886243	89887019	+	BZW1	0.480769	0	0.480769
2	89927391	89927968	+	CLK1	20.2381	0	20.2381
2	90077268	90077754	+	FAM126B	1.75439	0	1.75439
2	90424453	90425589	+	null	0.833333	0	0.833333
2	90610385	90611359	+	TMEM237	4.22222	0	4.22222
2	90724170	90725213	+	null	0	0	0
2	90986048	90988862	+	FZD7	15.778	1.47059	14.3074
2	91180387	91181172	+	SUMO1	0	0	0
2	91280266	91281936	+	null	0	2.12766	-2.12766
2	91447652	91448470	+	BMPR2	4.54545	0	4.54545
2	91613071	91614051	+	ICA1L	4.7619	0	4.7619
2	91645889	91646506	+	null	0	3.50877	-3.50877
2	91732257	91732898	+	NBEAL1	0	0	0
2	91898791	91899548	+	CYP20A1	0	7.01754	-7.01754
2	92068139	92072134	+	RAPH1	43.8579	51.2338	-7.37587
2	92167609	92168411	+	null	16.6667	0	16.6667
2	93221898	93223029	+	null	10	0	10
2	94454574	94455543	+	null	0.877193	0	0.877193
2	94458329	94460356	+	NRP2	13.6905	8.33333	5.35714
2	94855124	94856075	+	null	20	2.38095	17.619
2	94922386	94923352	+	NDUFS1	33.3333	3.125	30.2083
2	95031395	95032148	+	null	0	2.5641	-2.5641
2	95144788	95145484	+	ADAM23	0	2.77778	-2.77778
2	95367681	95368367	+	null	0	4.54545	-4.54545
2	95499089	95499491	+	MDH1B	0	0	0
2	95903745	95904652	+	null	0	2.5	-2.5
2	96277533	96278701	+	CREB1	3.1015	40	-36.8985
2	96349801	96350809	+	null	0	0	0
2	96423691	96424813	+	CCNYL1	4.16667	0.793651	3.37302
2	96470352	96473553	+	FZD5	2.67957	1.19048	1.4891
2	96815749	96816198	+	ENSBTAG00000014094	0	0	0
2	96827846	96828277	+	CRYGD	0	0	0
2	96961614	96962902	+	IDH1	36.1111	22.0238	14.0873
2	96978731	96979309	+	PIKFYVE	0	50	-50
2	97098273	97099042	+	PTH2R	33.3333	0	33.3333
2	97501510	97501958	+	CRYGF	0	0	0
2	98024217	98024814	+	UNC80	0	12.5	-12.5
2	98399726	98400819	+	null	0	0	0
2	98456332	98457088	+	ACADL	31.3609	34.3333	-2.97239
2	100163059	100164207	+	null	87.7329	98.153	-10.4201
2	100306615	100307139	+	ENSBTAG00000005239	100	100	0
2	100624230	100670744	+	null	41.3907	42.8686	-1.47785
2	101019023	101021415	+	null	18.0556	13.587	4.4686
2	101705478	101706196	+	IKZF2	0	0	0
2	102211993	102212431	+	null	32.1568	30.9524	1.2044
2	103370646	103371200	+	BARD1	0	3.125	-3.125
2	103950112	103950849	+	FN1	0	0	0
2	104386009	104386496	+	null	38.2246	66.6667	-28.442
2	104656109	104656539	+	XRCC5	97.2222	40	57.2222
2	104829991	104830634	+	null	0	0	0
2	104834850	104835265	+	null	12.5	0	12.5
2	104900190	104901222	+	null	6.69643	0	6.69643
2	104973667	104981337	+	SHOX	6.87057	10.3041	-3.43348
2	104985406	104986042	+	SHOX	11.4286	0	11.4286
2	104986982	104988248	+	SHOX	8.05627	21.9841	-13.9279
2	105088358	105089208	+	null	0	0	0
2	105337912	105339799	+	IGFBP2	3.10458	0	3.10458
2	105397044	105397695	+	IGFBP5	17.8571	47.9167	-30.0595
2	106772868	106773283	+	TNS1	12.3077	93.75	-81.4423
2	106814683	106815536	+	null	16.6667	29.7619	-13.0952
2	106978209	106979008	+	ARPC2	1.25	5.55556	-4.30556
2	107020079	107020732	+	AAMP	0	50	-50
2	107041083	107041528	+	PNKD	7.95699	0	7.95699
2	107070333	107070873	+	PNKD	0	0.411523	-0.411523
2	107128491	107131502	+	CTDSP1	7.43444	16.2698	-8.8354
2	107137824	107138289	+	null	3.0303	0	3.0303
2	107255015	107256546	+	CNOT9	0	0.806452	-0.806452
2	107325706	107326358	+	ZNF142	100	100	0
2	107341350	107341885	+	BCS1L	4.80399	7.64411	-2.84012
2	107354813	107355769	+	RNF25	1.85185	27.963	-26.1111
2	107391912	107392370	+	null	0	0	0
2	107462144	107462883	+	CYP27A1	1.70068	0	1.70068
2	107543750	107545011	+	WNT6	3.6692	6.25	-2.5808
2	107553884	107554655	+	WNT6	8.08081	0	8.08081
2	107556168	107556770	+	WNT6	3.57143	0	3.57143
2	107566903	107567797	+	WNT10A	47.7564	66.6667	-18.9103
2	107573008	107573438	+	WNT10A	6.875	3.29749	3.57751
2	107576082	107576672	+	WNT10A	94.1176	42.1875	51.9301
2	107581021	107582572	+	null	0	0	0
2	107620446	107622040	+	CDK5R2	1.23067	1.65002	-0.419351
2	107646535	107647386	+	FEV	3.55603	0	3.55603
2	107649441	107650057	+	FEV	0	0	0
2	107658175	107659280	+	CRYBA2	0	0	0
2	107667249	107669202	+	bta-mir-375	4.07197	0	4.07197
2	107725679	107730262	+	IHH	12.2109	8.99123	3.21966
2	107834283	107834917	+	NHEJ1	0	0	0
2	107848397	107850444	+	C2H2orf24	2.03571	4.35263	-2.31692
2	107880996	107881543	+	ZFAND2B	0	13.3333	-13.3333
2	107891354	107892562	+	ABCB6	52.381	82.3529	-29.972
2	107901326	107902341	+	ATG9A	0	0	0
2	107924542	107926228	+	TUBA4A	1.21951	0	1.21951
2	107949496	107950197	+	DNAJB2	11.8254	8.33333	3.49206
2	107977861	107978424	+	PTPRN	0	0	0
2	108102744	108104001	+	SPEG	2.77778	0	2.77778
2	108122351	108123138	+	SPEG	100	100	0
2	108137393	108139020	+	SPEG	9.67961	47.6834	-38.0038
2	108151350	108151843	+	null	0	0	0
2	108152295	108152768	+	null	0	0	0
2	108196804	108197855	+	CHPF	0	0	0
2	108204661	108206272	+	OBSL1	10.2564	1.21951	9.0369
2	108208629	108209142	+	OBSL1	7.20238	14.2857	-7.08333
2	108222766	108223247	+	OBSL1	18.2222	0	18.2222
2	108224769	108226015	+	OBSL1	0	1.0101	-1.0101
2	108245714	108246292	+	STK11IP	4.09357	0	4.09357
2	109424785	109425495	+	null	50	0	50
2	110403798	110407146	+	EPHA4	0.568475	0.520833	0.0476422
2	110797731	110800961	+	null	1.28205	2.08665	-0.804594
2	111221850	111222300	+	PAX3	2.5	0	2.5
2	111224834	111226502	+	PAX3	1.31579	0	1.31579
2	111229098	111230006	+	PAX3	0	0	0
2	111243045	111244024	+	null	0	0	0
2	111249832	111252199	+	null	0.241546	8.27957	-8.03802
2	111347737	111348514	+	null	2.1427	10	-7.8573
2	111578084	111578782	+	FARSB	2.08333	0	2.08333
2	111601814	111602448	+	MOGAT1	1.66667	9.09091	-7.42424
2	111796881	111797935	+	ACSL3	0	0.793651	-0.793651
2	112746793	112747701	+	AP1S3	17.1875	31.25	-14.0625
2	112850922	112851379	+	MRPL44	0	2.38095	-2.38095
2	112939563	112940238	+	null	0	2.38095	-2.38095
2	113324385	113325074	+	null	0	0	0
2	113486274	113487761	+	CUL3	0.37037	1.81818	-1.44781
2	113959521	113960276	+	null	0	0	0
2	115790824	115795779	+	IRS1	50.9686	59.1283	-8.15973
2	116129815	116131153	+	COL4A3	3.33333	6.01852	-2.68519
2	116299605	116300045	+	MFF	66.2153	61.2083	5.00695
2	116441829	116442791	+	AGFG1	0.520833	0	0.520833
2	118103889	118104457	+	PID1	8.33333	3.125	5.20833
2	118581006	118582519	+	null	14.2857	0.689655	13.5961
2	118771520	118773560	+	FBXO36	1.78571	0	1.78571
2	118897590	118898058	+	SLC16A14	6.25	37.2807	-31.0307
2	118916522	118917585	+	null	8.33333	5	3.33333
2	119476237	119476926	+	ITM2C	0	0	0
2	119607578	119608289	+	null	0.869565	0	0.869565
2	119657144	119658438	+	C2orf72	1.10294	0	1.10294
2	119675459	119676189	+	PSMD1	0	2.77778	-2.77778
2	119772385	119773161	+	null	0	0	0
2	119777501	119777969	+	ARMC9	3.84615	0	3.84615
2	119987470	119987884	+	null	6.25	0	6.25
2	119990080	119990493	+	B3GNT7	5.55556	25	-19.4444
2	120048633	120049697	+	NCL	0	0	0
2	120086550	120087278	+	null	0	1.66667	-1.66667
2	120107765	120108264	+	null	0	25	-25
2	120154463	120154999	+	null	0.892857	8.33333	-7.44048
2	120159468	120160760	+	null	23.8095	0	23.8095
2	120191547	120192603	+	null	1.61765	2.17391	-0.556266
2	120225526	120230428	+	PTMA	29.6793	5.90278	23.7765
2	120305259	120306060	+	PDE6D	20.7108	41.6667	-20.9559
2	120311045	120311544	+	COPS7B	2.77778	60	-57.2222
2	120396302	120398506	+	NPPC	4.90041	10.2679	-5.36744
2	120876056	120877123	+	null	0	8.33333	-8.33333
2	120932217	120934700	+	ECEL1	2.94118	51.3514	-48.4102
2	120949572	120950196	+	null	2.11957	2.27273	-0.153162
2	120970553	120973134	+	null	59.3033	60	-0.696651
2	121089927	121090377	+	null	3.84615	0	3.84615
2	121201751	121202282	+	PHC2	1.02041	7.5	-6.47959
2	121235911	121236741	+	A3GALT2	2.4	0.804099	1.5959
2	121262707	121263205	+	ZNF362	0	0	0
2	121347122	121348434	+	TRIM62	12.5	0	12.5
2	121400113	121400620	+	AZIN2	0	0	0
2	121486033	121486542	+	AK2	0	0	0
2	121552567	121553437	+	RNF19B	5.55556	1.85185	3.7037
2	121603934	121604491	+	TMEM54	0	0	0
2	121611764	121612838	+	HPCA	5.87709	6.25	-0.372914
2	121716813	121718043	+	KIAA1522	100	60	40
2	121730877	121731518	+	null	0	0	0
2	121782320	121783319	+	SYNC	0	0	0
2	121816928	121817742	+	RBBP4	3.367	6.04396	-2.67695
2	121981849	121982395	+	null	0	5.55556	-5.55556
2	122032369	122033493	+	FAM229A	3.57143	11.1111	-7.53968
2	122041300	122042235	+	null	34.2342	4	30.2342
2	122053325	122054347	+	MARCKSL1	3.57143	0	3.57143
2	122121359	122123201	+	MTMR9	0.617284	2.17391	-1.55663
2	122136014	122136684	+	EIF3I	0	0	0
2	122153574	122154060	+	CCDC28B	0	0	0
2	122190351	122190973	+	null	13.9506	10	3.95062
2	122213326	122213881	+	TMEM39B	0.78125	2.94118	-2.15993
2	122256350	122257957	+	KHDRBS1	0.621118	0	0.621118
2	122332825	122334193	+	null	3.33333	56.25	-52.9167
2	122486928	122488154	+	null	4.89085	75	-70.1091
2	122496050	122497989	+	null	30.398	12.9032	17.4948
2	122503698	122504341	+	ADGRB2	100	100	0
2	122523562	122524007	+	ADGRB2	100	100	0
2	122650511	122651505	+	null	3.95448	1.5625	2.39198
2	122722330	122723415	+	FABP3	0	0	0
2	122935836	122936683	+	null	3.31481	10.8333	-7.51852
2	122979614	122980083	+	NKAIN1	0	82.5	-82.5
2	123070354	123070844	+	PUM1	0	0	0
2	123302825	123303310	+	null	0	13.3333	-13.3333
2	124785780	124786221	+	null	38.3333	0	38.3333
2	124791016	124791547	+	null	75	36.8571	38.1429
2	124884743	124886491	+	PTPRU	7.97009	2.08333	5.88675
2	124905836	124907290	+	PTPRU	1.42677	0	1.42677
2	124956273	124957221	+	SRSF4	0	0	0
2	124980743	124981612	+	SRSF4	93.75	100	-6.25
2	124986690	124987731	+	null	43.5653	31.4394	12.1259
2	124989889	124990853	+	null	40.825	0	40.825
2	125006225	125010815	+	TMEM200B	3.37297	26.3901	-23.0172
2	125192171	125193274	+	null	10.8025	8.82353	1.97894
2	125213374	125214324	+	OPRD1	3.62554	5.55556	-1.93001
2	125255354	125256246	+	OPRD1	83.3333	1.21951	82.1138
2	125323350	125324433	+	YTHDF2	0.909091	1.66667	-0.757576
2	125435172	125435668	+	ENSBTAG00000048228	0	0	0
2	125616281	125617253	+	null	4.7619	0	4.7619
2	125629803	125630311	+	null	4.16667	5.55556	-1.38889
2	125713126	125714359	+	SESN2	2.02418	12.5	-10.4758
2	125729729	125730281	+	ATPIF1	0	0	0
2	125733175	125733636	+	ENSBTAG00000018385	5	0	5
2	125982559	125984192	+	XKR8	3.0303	18.125	-15.0947
2	126030438	126031301	+	RPA2	0	0	0
2	126070081	126071059	+	THEMIS2	0	5	-5
2	126129294	126129949	+	PPP1R8	2.77778	0	2.77778
2	126170099	126170732	+	STX12	3.33333	0	3.33333
2	126219372	126220323	+	FAM76A	0	16.6667	-16.6667
2	126256327	126256735	+	null	0	0	0
2	126272859	126274192	+	null	3.23643	5.88235	-2.64592
2	126288534	126288992	+	FGR	100	91.3194	8.68056
2	126300002	126301264	+	null	10.2679	0	10.2679
2	126326780	126327890	+	null	4.52381	0	4.52381
2	126399065	126399654	+	WASF2	0	0	0
2	126480664	126481119	+	null	0.574713	0	0.574713
2	126505539	126506458	+	MAP3K6	0	0	0
2	126512112	126512967	+	MAP3K6	65	12.5	52.5
2	126515868	126516329	+	MAP3K6	3.125	0	3.125
2	126520498	126522799	+	SYTL1	2.46656	0	2.46656
2	126541518	126542072	+	TMEM222	0	0	0
2	126622108	126623007	+	null	6.25	0	6.25
2	126676029	126676433	+	null	0	3.7037	-3.7037
2	126799436	126800022	+	FAM46B	2.70563	0	2.70563
2	126805146	126806225	+	FAM46B	100	12.5	87.5
2	126844363	126845230	+	KDF1	2.27273	0	2.27273
2	126854016	126855082	+	KDF1	100	100	0
2	126873352	126873994	+	NUDC	0	33.3333	-33.3333
2	126904009	126904451	+	GPATCH3	0	0	0
2	126910771	126911628	+	GPATCH3	0.589888	4.52991	-3.94003
2	126928572	126929352	+	null	0	0	0
2	126930053	126930778	+	SFN	0	0	0
2	127066180	127067894	+	ARID1A	0	0	0
2	127121614	127122761	+	null	34.5833	0	34.5833
2	127202078	127202792	+	RPS6KA1	0	0	0
2	127221841	127222780	+	null	0.925926	1.5625	-0.636574
2	127254424	127256309	+	HMGN2	1.78571	23.5294	-21.7437
2	127364690	127365116	+	null	0	0	0
2	127376169	127376852	+	CRYBG2	3.57143	15	-11.4286
2	127385885	127386316	+	CRYBG2	0.8	0	0.8
2	127406617	127407077	+	UBXN11	5.35714	0	5.35714
2	127428354	127429143	+	UBXN11	42.2727	94.4444	-52.1717
2	127430805	127431495	+	SH3BGRL3	21.4662	42.8571	-21.3909
2	127467950	127468782	+	null	8.33333	0	8.33333
2	127524323	127524917	+	ZNF593	63.6234	67.6389	-4.01547
2	127529424	127529907	+	null	0	0	0
2	127530977	127532019	+	FAM110D	0	0	0
2	127537225	127537755	+	null	0	0	0
2	127567976	127569705	+	PDIK1L	1.67866	0	1.67866
2	127664330	127664730	+	EXTL1	0	33.3333	-33.3333
2	127773941	127774914	+	ENSBTAG00000048095	0	0	0
2	127808190	127809021	+	null	1.5625	2.63158	-1.06908
2	127820804	127821219	+	AUNIP	1.75439	0	1.75439
2	127848492	127849703	+	MTFR1L	0	0	0
2	127868775	127869772	+	SELENON	13.3333	1.96078	11.3725
2	128007647	128008279	+	MAN1C1	24.5556	12.5	12.0556
2	128039737	128040786	+	null	0.520833	0.952381	-0.431548
2	128203006	128204797	+	TMEM57	0	0	0
2	128271410	128272239	+	TMEM50A	1.92308	0	1.92308
2	128302541	128303861	+	RSRP1	2.0202	0.465116	1.55509
2	128644325	128644757	+	RUNX3	0	0	0
2	128655657	128656512	+	RUNX3	7.14286	12.5	-5.35714
2	128698746	128699738	+	null	0	0	0
2	128782788	128784067	+	CLIC4	0	16.6667	-16.6667
2	128876511	128878087	+	SRRM1	20	0	20
2	128963546	128964201	+	null	0	0	0
2	129522323	129523264	+	SRSF10	0	0	0
2	129540627	129541565	+	PNRC2	2.75341	0	2.75341
2	129652328	129653031	+	FUCA1	2.5	0	2.5
2	129706678	129707893	+	GALE	10	0	10
2	129716019	129716606	+	PITHD1	2.94118	0	2.94118
2	129752155	129753250	+	TCEB3	0.900901	1.38889	-0.487988
2	129795124	129795684	+	RPL11	0	0	0
2	129887206	129887983	+	null	29.6875	10	19.6875
2	129895218	129896571	+	ID3	1.78571	5.55556	-3.76984
2	129900110	129900839	+	null	0	0	0
2	129921155	129921816	+	null	0	2.77778	-2.77778
2	129967936	129969751	+	ASAP3	3.33333	0	3.33333
2	130010678	130011292	+	ASAP3	0	8.33333	-8.33333
2	130023034	130023899	+	TCEA3	0	1.85185	-1.85185
2	130078459	130079512	+	ZNF436	0	0	0
2	130099771	130100981	+	null	1.46825	12.5	-11.0317
2	130224449	130225394	+	null	0	20	-20
2	130266230	130266824	+	null	2.18487	0	2.18487
2	130362470	130363101	+	LUZP1	100	80	20
2	130435810	130436730	+	KDM1A	0	1.28205	-1.28205
2	130477467	130478308	+	LACTBL1	100	100	0
2	130833506	130833986	+	EPHA8	0	16.6667	-16.6667
2	130851390	130851959	+	EPHA8	67.9493	42.2027	25.7466
2	130908023	130908497	+	ZBTB40	100	92.8571	7.14285
2	130979642	130980393	+	null	0	3.33333	-3.33333
2	131314322	131315895	+	WNT4	32.4295	83.3333	-50.9039
2	131395582	131396087	+	null	0	0	0
2	131465968	131466380	+	ENSBTAG00000030269	0	9.09091	-9.09091
2	131527174	131528277	+	HSPG2	30.9524	28.5714	2.38095
2	131530195	131531087	+	HSPG2	50	0	50
2	131556010	131556460	+	HSPG2	0	15.7895	-15.7895
2	131581493	131581958	+	HSPG2	100	100	0
2	131623857	131624781	+	USP48	0	0	0
2	131705378	131707161	+	RAP1GAP	42.6376	40.1005	2.5371
2	131723445	131723956	+	RAP1GAP	0	0	0
2	131769078	131769690	+	RAP1GAP	13.3333	42.8571	-29.5238
2	131857160	131857949	+	ALPL	0.844828	0	0.844828
2	131934756	131935912	+	ECE1	16.6667	4.54545	12.1212
2	131996201	131996872	+	ECE1	38.0952	20.8333	17.2619
2	132093263	132094737	+	null	13.5088	18.75	-5.24123
2	132470182	132471128	+	HP1BP3	23.5043	0	23.5043
2	132517575	132518454	+	null	0	0	0
2	132533119	132534032	+	KIF17	1.72414	0	1.72414
2	132539183	132539686	+	KIF17	100	100	0
2	132560525	132560948	+	KIF17	100	100	0
2	132587136	132587875	+	DDOST	0	0	0
2	132620981	132621915	+	PINK1	0	0	0
2	132656893	132657500	+	CDA	6.84524	0	6.84524
2	132691493	132693343	+	FAM43B	2.05645	19.544	-17.4876
2	132730828	132731477	+	MUL1	1.5873	0	1.5873
2	132751704	132753305	+	CAMK2N1	15.3661	18.3065	-2.9404
2	132863910	132864801	+	null	0	1.25	-1.25
2	132927311	132927736	+	VWA5B1	66.6667	0	66.6667
2	133382829	133383247	+	null	91.6667	100	-8.33334
2	133415682	133416169	+	OTUD3	0	0	0
2	133473234	133473640	+	RNF186	2.38095	0	2.38095
2	133594555	133595116	+	TMCO4	90.2778	100	-9.72222
2	133622305	133623984	+	HTR6	0.621118	8.46272	-7.8416
2	133640920	133643079	+	null	1.38889	50	-48.6111
2	133697771	133698731	+	null	0	5.55556	-5.55556
2	133788590	133789568	+	CAPZB	4.74334	9.52381	-4.78047
2	133918763	133923532	+	CAPZB	98.7578	66.6667	32.0911
2	133936028	133937416	+	PQLC2	97.8261	100	-2.17391
2	133997730	133999129	+	MRTO4	7.92127	0.480769	7.4405
2	134009763	134010735	+	EMC1	100	100	0
2	134038427	134039690	+	UBR4	0	23.3333	-23.3333
2	134141747	134142149	+	UBR4	100	100	0
2	134143118	134143807	+	UBR4	97.5	100	-2.5
2	134167732	134168624	+	UBR4	100	100	0
2	134172682	134173822	+	UBR4	94.1667	100	-5.83334
2	134178883	134179463	+	null	100	100	0
2	134206050	134206604	+	null	8.33333	0	8.33333
2	134291656	134292882	+	null	0.621118	0	0.621118
2	134294891	134295448	+	ENSBTAG00000030340	2.10526	4	-1.89474
2	134374886	134375329	+	ALDH4A1	93.75	100	-6.25
2	134377046	134379047	+	ALDH4A1	81.1966	100	-18.8034
2	134396242	134397125	+	TAS1R2	4.54545	6.06061	-1.51515
2	134599997	134600793	+	PAX7	0	0	0
2	134603030	134604043	+	PAX7	1.28205	24.6667	-23.3846
2	134605846	134606549	+	PAX7	0	22.5	-22.5
2	134614669	134617414	+	PAX7	0	33.3333	-33.3333
2	134776557	134777407	+	KLHDC7A	9.41799	4.22352	5.19447
2	134777587	134778094	+	KLHDC7A	0	31.9048	-31.9048
2	134852021	134852548	+	null	0	0	0
2	134876656	134877258	+	IGSF21	11.2857	12.8655	-1.57978
2	134964691	134965111	+	null	10	19.1667	-9.16667
2	134983852	134984670	+	null	15.7407	0	15.7407
2	135154821	135155563	+	null	0	20	-20
2	135315073	135315511	+	null	49.2064	30	19.2064
2	135355731	135357071	+	null	30.2947	18.75	11.5447
2	135402497	135403200	+	null	0	52.7778	-52.7778
2	135418511	135419584	+	ACTL8	100	92.8571	7.14286
2	135596851	135598090	+	ARHGEF10L	100	100	0
2	135601671	135602968	+	ARHGEF10L	100	100	0
2	135603508	135604470	+	ARHGEF10L	100	100	0
2	135610048	135611566	+	ARHGEF10L	78.3217	96.9697	-18.648
2	135656353	135656896	+	ARHGEF10L	43.75	3.84615	39.9038
2	135663353	135663840	+	ARHGEF10L	93.9394	30.303	63.6364
2	135678816	135680114	+	null	83.8889	90	-6.11111
2	135702648	135703279	+	null	19.4444	0	19.4444
2	135707808	135708300	+	null	17.0455	12.5	4.54545
2	135733313	135733712	+	null	0	12.1429	-12.1429
2	135795424	135796622	+	RCC2	100	83.3333	16.6667
2	135805408	135806559	+	RCC2	83.0556	93.75	-10.6944
2	135821332	135821771	+	PADI6	85.7143	100	-14.2857
2	135850996	135851870	+	PADI4	25.308	6.25	19.058
2	135888115	135888539	+	null	0	0	0
2	135904029	135904911	+	PADI3	100	50	50
2	135924367	135924777	+	PADI1	0	0	0
2	136018344	136018845	+	null	50	50	0
2	136049350	136049953	+	PADI2	0	0	0
2	136071766	136072246	+	PADI2	100	95.8333	4.16666
2	136080888	136082148	+	PADI2	41.1706	0	41.1706
2	136124882	136125986	+	SDHB	0	7.14286	-7.14286
2	136162304	136163073	+	ATP13A2	1.25	12.5	-11.25
2	136167833	136170347	+	ATP13A2	100	100	0
2	136172166	136172958	+	ATP13A2	96.6667	100	-3.33334
2	136185538	136186416	+	null	0	0	0
2	136191387	136191980	+	MFAP2	98	100	-2
2	136202189	136203089	+	CROCC	100	99.4681	0.531914
2	136222135	136222828	+	CROCC	92.7778	100	-7.22222
2	136232258	136233861	+	CROCC	100	100	0
2	136266072	136266544	+	NECAP2	0.31746	12.5	-12.1825
2	136319404	136320815	+	SZRD1	100	75	25
2	136337034	136337982	+	SZRD1	20	25	-5
2	136361996	136362818	+	FBXO42	2.85714	1.7316	1.12554
2	136457418	136458071	+	RSG1	0	0	0
2	136460586	136462473	+	RSG1	39.1484	50	-10.8516
2	136481582	136483148	+	ARHGEF19	18.4746	0	18.4746
2	136525263	136526569	+	EPHA2	0	0	0
2	136605511	136606146	+	null	100	100	0
2	136617035	136617608	+	FAM131C	100	100	0
2	136648086	136648656	+	SRARP	22.7912	20	2.79121
2	136670715	136671363	+	null	0	0	0
2	136709691	136711556	+	null	45.8333	37.7778	8.05556
2	136732365	136733930	+	null	6.26252	17.7412	-11.4787
2	136779875	136781416	+	null	5.05238	1.14943	3.90296
2	136807414	136808095	+	null	8.71212	8.33333	0.378788
2	136830624	136834473	+	null	2.72668	2.27273	0.453954
2	136859814	136861336	+	null	0.588235	0	0.588235
2	136864416	136867773	+	null	2.22222	5.27778	-3.05556
2	136904104	136906600	+	null	11.9048	5.55556	6.34921
2	136930306	136931384	+	null	2.12121	1.77866	0.342556
2	136935165	136935897	+	null	0	0	0
2	136940409	136940894	+	null	59.8947	48.4153	11.4794
2	136979891	136981071	+	null	4.16667	18.1818	-14.0152
2	136990624	136992068	+	null	3.11111	25	-21.8889
2	137021588	137023624	+	null	47.2417	60.4323	-13.1906
2	137025259	137026125	+	null	1.74513	0.925926	0.819204
2	137047965	137048837	+	null	1.33681	0	1.33681
3	345576	346122	+	SFT2D2	0	5	-5
3	523112	524367	+	null	1.37993	0	1.37993
3	767314	769081	+	DCAF6	0.862069	0	0.862069
3	1012194	1013062	+	MPZL1	0	5.55556	-5.55556
3	1050961	1051976	+	null	0	0	0
3	1196805	1197452	+	CREG1	0	0	0
3	1954722	1955251	+	ILDR2	9.53571	9.12698	0.40873
3	2089332	2090114	+	TADA1	0	1.47059	-1.47059
3	2125403	2126695	+	POGK	0.416667	0	0.416667
3	2775288	2776483	+	null	3.33333	2.5	0.833333
3	3118921	3119999	+	UCK2	0.3861	0	0.3861
3	3166441	3166901	+	TMCO1	1.53846	0	1.53846
3	3251907	3252445	+	ALDH9A1	0	0	0
3	3690710	3693500	+	LMX1A	18.2033	41.2037	-23.0004
3	3823063	3823810	+	LMX1A	0	0	0
3	6071739	6072250	+	NUF2	0	0	0
3	6658804	6659444	+	HSD17B7	0	0	0
3	6995447	6995936	+	UHMK1	1.33333	1.38889	-0.0555556
3	7463307	7463950	+	NOS1AP	1.19048	0	1.19048
3	7527327	7527909	+	null	1.36054	0	1.36054
3	7857286	7857875	+	DUSP12	0	0	0
3	7881965	7883650	+	FCRLB	1.62037	0	1.62037
3	8028804	8030125	+	ENSBTAG00000039035	1.25	4.54545	-3.29545
3	8094062	8115765	+	null	6.66793	6.72868	-0.0607495
3	8160481	8161007	+	CFAP126	0	3.57143	-3.57143
3	8232395	8233070	+	MPZ	7.5	7.69231	-0.192307
3	8276353	8276810	+	PCP4L1	0	5.55556	-5.55556
3	8318741	8319204	+	NDUFS2	5.77778	0	5.77778
3	8348891	8349636	+	PPOX	0	0	0
3	8461845	8462434	+	TSTD1	0	0	0
3	8483344	8483759	+	F11R	0	0	0
3	8769845	8770391	+	ENSBTAG00000046231	0	2.5641	-2.5641
3	9391429	9392158	+	VANGL2	92.8571	100	-7.14285
3	9409415	9409993	+	VANGL2	47.2222	100	-52.7778
3	9588021	9588677	+	PEA15	0	0	0
3	9694667	9695689	+	IGSF8	9.58333	0	9.58333
3	9708704	9709755	+	KCNJ9	0	0	0
3	9761819	9762724	+	PIGM	0	0	0
3	9857460	9857905	+	null	0	0	0
3	9878711	9879803	+	TAGLN2	3.7037	0	3.7037
3	10030423	10031073	+	DUSP23	6.66667	33.3333	-26.6667
3	12173015	12173414	+	ENSBTAG00000047776	7.14286	0	7.14286
3	12308123	12308756	+	KIRREL1	0	5	-5
3	12319726	12320226	+	KIRREL1	16.6667	0	16.6667
3	12409273	12410628	+	null	0	33.3333	-33.3333
3	12425729	12426248	+	null	6.66667	0	6.66667
3	13741459	13742564	+	null	0	0	0
3	13817207	13817981	+	null	0	0	0
3	13904793	13906861	+	ARHGEF11	38.4921	53.1746	-14.6825
3	13910497	13941021	+	ARHGEF11	38.7943	39.7529	-0.958603
3	13977292	13977959	+	LRRC71	0	0	0
3	13980599	13981459	+	LRRC71	1.35135	0	1.35135
3	13985058	13985930	+	LRRC71	0	16.6667	-16.6667
3	13992865	13993932	+	PEAR1	1.75439	9.02778	-7.27339
3	14007074	14007924	+	PEAR1	3.33333	7.69231	-4.35897
3	14037213	14039564	+	NTRK1	6.96457	16.6667	-9.70209
3	14049912	14050827	+	INSRR	14.6957	15.3846	-0.688963
3	14117107	14117965	+	PRCC	6.66667	8.33333	-1.66667
3	14129642	14130937	+	HDGF	6.42361	0.814536	5.60907
3	14141151	14141593	+	MRPL24	25	0	25
3	14153368	14154219	+	RRNAD1	0	2.77778	-2.77778
3	14171726	14173260	+	CRABP2	0	0	0
3	14236399	14236879	+	BCAN	0	0	0
3	14241016	14241836	+	BCAN	2.92208	0	2.92208
3	14254541	14256476	+	HAPLN2	6.60629	0.271739	6.33455
3	14290145	14290715	+	NAXE	3.33333	0	3.33333
3	14461838	14462830	+	ENSBTAG00000045718	0	0.892857	-0.892857
3	14507198	14507646	+	RHBG	1.92308	0	1.92308
3	14538274	14539115	+	TSACC	8.33333	30.5556	-22.2222
3	14569349	14569806	+	SMG5	0	0	0
3	14627473	14628001	+	PMF1	0	0	0
3	14698710	14699228	+	LMNA	100	100	0
3	14700063	14700528	+	LMNA	91.6667	100	-8.33333
3	14714566	14715271	+	LMNA	97.2222	100	-2.77778
3	14744101	14744844	+	null	25	36.1111	-11.1111
3	14745224	14745634	+	MEX3A	20	21.3187	-1.31868
3	14749251	14750298	+	MEX3A	3	1.15385	1.84615
3	14767512	14768532	+	UBQLN4	0	0	0
3	14843410	14844269	+	ARHGEF2	16.6667	33.3333	-16.6667
3	15097259	15097960	+	MSTO1	0	0	0
3	15144990	15146412	+	DAP3	4.74537	0	4.74537
3	15362575	15363888	+	ENSBTAG00000003948	100	100	0
3	15403717	15404979	+	PKLR	1.5625	1.11111	0.451389
3	15418389	15419279	+	HCN3	35.3641	0	35.3641
3	15422283	15422963	+	CLK2	5.55556	2.77778	2.77778
3	15440683	15441147	+	FAM189B	100	86.6667	13.3333
3	15480632	15481486	+	bta-mir-92b	5.55556	100	-94.4444
3	15517133	15517602	+	DPM3	0	0	0
3	15527698	15530125	+	EFNA1	32.2222	77.2368	-45.0146
3	15569323	15569764	+	EFNA3	0	0	0
3	15572690	15576317	+	EFNA3	4.22619	4.35855	-0.132362
3	15591139	15591670	+	EFNA4	9.94255	0	9.94255
3	15602677	15604101	+	ADAM15	13.3333	33.3333	-20
3	15634093	15634544	+	DCST2	100	100	0
3	15650021	15651032	+	null	0	0	0
3	15651992	15652509	+	null	0	0	0
3	15681883	15682719	+	PYGO2	2.38095	4.16667	-1.78571
3	16002412	16003121	+	null	0	0	0
3	16079470	16080525	+	UBE2Q1	62.9354	91.6667	-28.7313
3	16142643	16144379	+	ENSBTAG00000045672	0	0.641026	-0.641026
3	16231201	16232175	+	IL6R	0	0	0
3	16287201	16287709	+	ATP8B2	58.5784	59.5	-0.92157
3	16290201	16290851	+	null	0	0	0
3	16357733	16358786	+	UBAP2L	23.6364	34.4828	-10.8464
3	16382537	16382994	+	TPM3	0	0	0
3	16530584	16531015	+	SLC39A1	0	0	0
3	16535192	16535744	+	CRTC2	0	0	0
3	16545934	16546894	+	null	8.88889	6.25	2.63889
3	16564875	16565872	+	null	60.9375	63.7912	-2.85371
3	16682728	16683803	+	SLC27A3	90.4762	100	-9.5238
3	16724657	16725060	+	INTS3	22.3214	0	22.3214
3	16759925	16761436	+	NPR1	3.94574	2.94118	1.00456
3	16784787	16785238	+	SNAPIN	0	0	0
3	16810731	16812036	+	CHTOP	0	0	0
3	17273894	17274982	+	LOR	3.88889	3.33333	0.555555
3	18627277	18627707	+	ENSBTAG00000039260	50	25	25
3	18666612	18668568	+	null	2.77778	6.46853	-3.69075
3	18881023	18881482	+	THEM4	2.5641	13.3065	-10.7423
3	18983786	18984739	+	C2CD4D	0	3.33333	-3.33333
3	19030744	19031292	+	TDRKH	0	0	0
3	19060279	19060809	+	MRPL9	0	12.5	-12.5
3	19414212	19414770	+	PSMB4	4.16667	0	4.16667
3	19522429	19523428	+	null	3.05556	0	3.05556
3	19552901	19553347	+	ZNF687	91.25	100	-8.75
3	19559531	19560688	+	null	9.09091	0	9.09091
3	19727024	19728645	+	SEMA6C	71.6786	100	-28.3214
3	19761061	19761811	+	null	0	0	0
3	19768481	19769110	+	CDC42SE1	0	0	0
3	19778369	19779424	+	C3H1orf56	50	79.6569	-29.6569
3	19834212	19835240	+	CERS2	26	80	-54
3	19926836	19927372	+	null	0	0	0
3	20172033	20173061	+	MCL1	0	0	0
3	20345490	20346670	+	RPRD2	0	0	0
3	20527991	20529295	+	PLEKHO1	5.88235	40.1515	-34.2692
3	20656346	20656875	+	OTUD7B	0	0	0
3	20727360	20727791	+	SF3B4	0	0	0
3	20759673	20760543	+	BOLA1	0	3.84615	-3.84615
3	20770694	20771755	+	ENSBTAG00000040098	46.9126	17.6753	29.2373
3	20803486	20806805	+	H2B	8.33333	0	8.33333
3	20825155	20825652	+	H2B	0	0	0
3	20837156	20837674	+	null	0	0.833333	-0.833333
3	20918281	20919101	+	null	0	0	0
3	20934810	20935753	+	null	5	0	5
3	20944075	20944922	+	null	0	0	0
3	21003609	21004974	+	null	0	0	0
3	21013296	21013812	+	null	4.02778	0	4.02778
3	21025283	21025910	+	null	0	0	0
3	21038154	21038617	+	null	0	0	0
3	21058325	21058845	+	null	0	0	0
3	21066272	21067409	+	null	0	10	-10
3	21127523	21128077	+	null	7.69231	4.16667	3.52564
3	21173332	21173790	+	null	0	0	0
3	21176514	21178151	+	null	0	0	0
3	21202216	21203545	+	null	5.61097	6.77083	-1.15986
3	21208237	21209902	+	null	2.27273	8.33333	-6.06061
3	21289342	21289933	+	null	0	0	0
3	21326105	21327000	+	null	0	0	0
3	21350543	21351520	+	null	1.42857	14.2857	-12.8571
3	21370262	21370875	+	null	0	0	0
3	21394019	21395234	+	null	3.33333	0	3.33333
3	21402998	21404389	+	null	0	20	-20
3	21421033	21422901	+	null	0	0	0
3	21443958	21444433	+	null	0	0	0
3	21444872	21446328	+	null	0.215517	0	0.215517
3	21450926	21452129	+	null	1.90476	3.84615	-1.94139
3	21519626	21521346	+	ANKRD34A	45.3781	75.6098	-30.2316
3	21560854	21561369	+	PEX11B	0	7.40741	-7.40741
3	21587993	21588532	+	ANKRD35	1.4966	0	1.4966
3	21612426	21613139	+	PIAS3	0	0	0
3	21624103	21624690	+	NUDT17	96.875	83.3333	13.5417
3	21639427	21640263	+	POLR3C	0	0	0
3	21847026	21847883	+	GPR89A	2.08333	0	2.08333
3	22550947	22551635	+	CHD1L	24.6667	0	24.6667
3	22634442	22635291	+	PRKAB2	0	0	0
3	22652239	22652745	+	null	0	6.66667	-6.66667
3	22691837	22692304	+	null	0.724638	0	0.724638
3	22851302	22852722	+	null	0.909091	0	0.909091
3	22854423	22855082	+	null	0	0	0
3	22994936	22996191	+	PDE4DIP	10.3439	6.66667	3.67725
3	23102454	23103554	+	null	0	2.75901	-2.75901
3	23142121	23142661	+	null	0	0	0
3	23306673	23307860	+	NOTCH2	2.13889	3.84615	-1.70726
3	23702430	23703114	+	PHGDH	0	0	0
3	23767022	23768229	+	null	23.3333	0.340136	22.9932
3	23797405	23798603	+	ZNF697	14.8148	1.88679	12.928
3	24216873	24218913	+	null	3.84615	0	3.84615
3	24223941	24224681	+	null	0	70	-70
3	24231792	24232196	+	null	9.52381	0	9.52381
3	24235385	24238358	+	TBX15	11.0119	75	-63.9881
3	25024268	25025972	+	null	68.3309	72.0134	-3.68246
3	25026860	25027424	+	null	93.6728	87.1279	6.54499
3	25400180	25401185	+	GDAP2	0	0	0
3	25703991	25704748	+	FAM46C	90.8333	90.9091	-0.0757599
3	25721993	25723305	+	null	0.694444	0.5	0.194444
3	25969850	25971030	+	null	0.78125	43.3333	-42.5521
3	26297339	26298277	+	TTF2	25.8974	35	-9.10256
3	27035548	27036047	+	null	0	0	0
3	27481456	27482072	+	SLC22A15	2.5	0	2.5
3	27594908	27596815	+	NHLH2	3.15174	0	3.15174
3	28066878	28067925	+	null	15.368	27.087	-11.719
3	28124860	28125310	+	NGF	80	100	-20
3	28364047	28364979	+	TSPAN2	0	6.25	-6.25
3	28688051	28688694	+	null	0	0	0
3	28770806	28771615	+	null	10.0507	13.2051	-3.15445
3	28947775	28949176	+	TRIM33	0	33.3333	-33.3333
3	29084211	29084773	+	TRIM33	93.3333	90	3.33334
3	29342917	29344722	+	SYT6	1.60714	0.694444	0.912699
3	29357417	29358085	+	SYT6	25	42.8571	-17.8571
3	29562559	29563690	+	HIPK1	2.16377	1.85185	0.311917
3	29606517	29610192	+	null	42.2684	54.2474	-11.979
3	29624381	29624876	+	AP4B1	5	0	5
3	29725573	29726465	+	RSBN1	9.375	40	-30.625
3	29771047	29771667	+	PHTF1	0.813008	3.0303	-2.21729
3	30117434	30118886	+	MAGI3	15.2864	35.3902	-20.1039
3	30422955	30423509	+	LRIG2	0	0	0
3	30533288	30534657	+	SLC16A1	2.76449	0	2.76449
3	30643485	30644148	+	null	0	60	-60
3	30743820	30744395	+	null	1.89341	3	-1.10659
3	30761041	30761898	+	PPM1J	1.78571	2.27273	-0.487013
3	30769514	30770396	+	RHOC	0	0	0
3	30803457	30804129	+	MOV10	5.04808	5.88528	-0.837199
3	30853962	30855163	+	CAPZA1	0	2.94118	-2.94118
3	31464950	31465894	+	KCND3	15.5556	14.5833	0.972222
3	31703980	31704959	+	DDX20	1.58974	0	1.58974
3	31830278	31830854	+	null	2.85714	0	2.85714
3	32020485	32021253	+	ATP5F1	1.02041	0	1.02041
3	32317336	32318378	+	null	23.9766	0	23.9766
3	32375819	32376671	+	CEPT1	0	1.42857	-1.42857
3	32512182	32513285	+	LRIF1	0	0	0
3	32650196	32652002	+	null	84.4541	92.5758	-8.12164
3	32850683	32852093	+	KCNA3	1.08696	0	1.08696
3	32898284	32899352	+	null	55.3333	33.3333	22
3	32940234	32941381	+	null	0.358423	0	0.358423
3	32994545	32994977	+	null	0	0	0
3	33134787	33135286	+	LAMTOR5	0	1.85185	-1.85185
3	33202875	33204840	+	RBM15	0	14.2857	-14.2857
3	33312259	33312896	+	KCNC4	82.5758	40	42.5758
3	33324354	33326911	+	KCNC4	6.46572	0	6.46572
3	33388999	33390228	+	null	0	9.82143	-9.82143
3	33454908	33456065	+	null	20	1	19
3	33468788	33471945	+	ALX3	9.08289	18.7442	-9.66127
3	33620824	33621572	+	CSF1	0	12.5	-12.5
3	33757822	33758437	+	ENSBTAG00000001845	40	0	40
3	34054676	34055125	+	AMIGO1	0	0	0
3	34094754	34095696	+	SYPL2	12.7315	0	12.7315
3	34150517	34151456	+	SORT1	0	2.7027	-2.7027
3	34238711	34239213	+	PSRC1	1.38889	87.5	-86.1111
3	34270280	34271113	+	CELSR2	0	8.33333	-8.33333
3	34395137	34395794	+	SCARNA2	9.96212	38.3333	-28.3712
3	34405631	34406041	+	TMEM167B	0	0	0
3	34445951	34447175	+	WDR47	9.85012	0	9.85012
3	34511071	34511542	+	CLCC1	0	0	0
3	34598296	34599061	+	null	0	0	0
3	34734306	34735119	+	STXBP3	50.3816	57.3434	-6.96179
3	34792949	34793725	+	PRPF38B	1.28205	8.33333	-7.05128
3	34814380	34814978	+	null	0	0	0
3	34916934	34917620	+	null	0	0	0
3	35152465	35153020	+	SLC25A24	0	0	0
3	35427099	35428417	+	VAV3	9.52381	0	9.52381
3	36336249	36338066	+	MGC139448	12.037	11.1111	0.925926
3	36428603	36429920	+	PRMT6	0.406504	0	0.406504
3	42188384	42189206	+	S1PR1	0	0	0
3	42891618	42893033	+	GPR88	0	0	0
3	43106589	43107634	+	CDC14A	1.85185	2.22222	-0.37037
3	43290889	43291612	+	TRMT13	0	0	0
3	43444275	43445137	+	SLC35A3	1.02041	0	1.02041
3	43585646	43586141	+	null	0	0	0
3	44130626	44131362	+	PLPPR4	0	0	0
3	44775411	44775945	+	SNX7	4.16667	0	4.16667
3	45448457	45449304	+	bta-mir-137	24.2593	22.2222	2.03703
3	45563554	45564125	+	DPYD	0	0	0
3	46910004	46910895	+	PTBP2	2.38095	33.3333	-30.9524
3	48410288	48410899	+	RWDD3	1.21951	6.66667	-5.44715
3	48552359	48553223	+	null	0.833333	0	0.833333
3	48600589	48601011	+	ALG14	40	0	40
3	48763536	48764980	+	CNN3	0	0	0
3	48882240	48882978	+	SLC44A3	3.59375	100	-96.4062
3	49109917	49110530	+	F3	22.7381	62.5	-39.7619
3	49225319	49225995	+	ABCD3	2.3395	0.980392	1.35911
3	49392460	49393160	+	ARHGAP29	0	0	0
3	49405011	49405666	+	ARHGAP29	2.38095	1.19048	1.19048
3	49795992	49797654	+	bta-mir-760	0.327869	0	0.327869
3	50201932	50203023	+	null	0	1.08696	-1.08696
3	50265319	50265992	+	null	0	0	0
3	50448175	50449097	+	TMED5	0	3.6715	-3.6715
3	50561077	50561499	+	null	2.38095	0	2.38095
3	50657785	50658817	+	FAM69A	1.55797	0	1.55797
3	50795740	50796147	+	RPL5	1.05263	0	1.05263
3	50843728	50844808	+	null	18.3929	15	3.39286
3	51100673	51107624	+	GFI1	1.23799	0	1.23799
3	51281036	51281590	+	RPAP2	0	1.31579	-1.31579
3	51660494	51661598	+	TGFBR3	0	1.78571	-1.78571
3	52135684	52136303	+	null	0	0	0
3	52412981	52413813	+	ZNF644	5.55556	11.1111	-5.55556
3	52681739	52684538	+	null	0	3.125	-3.125
3	52690874	52692655	+	BARHL2	8.33333	0	8.33333
3	52701460	52702121	+	null	15.7143	0	15.7143
3	53418855	53419573	+	ZNF326	1.5625	0	1.5625
3	53470517	53472492	+	bta-mir-2904-3	0	1.28205	-1.28205
3	53585942	53586568	+	LRRC8D	33.3333	33.9643	-0.630955
3	53607643	53608147	+	null	4.7619	3.84615	0.915751
3	53810146	53811132	+	LRRC8C	1.20308	2.09524	-0.892163
3	55093341	55093904	+	KYAT3	0	0	0
3	55365323	55366628	+	PKN2	0	0	0
3	55618655	55619266	+	null	0	0	0
3	56842798	56843235	+	LMO4	40	0	40
3	56846271	56846998	+	LMO4	0	66.6667	-66.6667
3	56852626	56853964	+	null	1.33333	7.69231	-6.35897
3	57063383	57064030	+	null	0	5.88235	-5.88235
3	57285330	57286614	+	null	0	6.81818	-6.81818
3	57456841	57457828	+	SH3GLB1	0	22.2222	-22.2222
3	57817365	57818131	+	ODF2L	0	0	0
3	58103986	58104578	+	null	0	0	0
3	58680905	58681837	+	CYR61	4.25627	0	4.25627
3	58685099	58685721	+	null	16.6667	1.23457	15.4321
3	58808687	58809614	+	DDAH1	0	3.07692	-3.07692
3	59010487	59011227	+	BCL10	0	3.33333	-3.33333
3	59026239	59027031	+	C3H1orf52	0	0	0
3	59080343	59081861	+	SYDE2	7.14286	15.0586	-7.91575
3	59246211	59247503	+	null	44.7186	35.3681	9.35049
3	59286146	59286899	+	null	1.01351	0	1.01351
3	59376831	59377497	+	null	11.1111	0	11.1111
3	59589669	59590635	+	SSX2IP	0	3.57143	-3.57143
3	59783224	59784415	+	GNG5	0	0	0
3	60015935	60016434	+	null	4.54545	0	4.54545
3	60221650	60222800	+	PRKACB	0.462963	0	0.462963
3	60305999	60307057	+	null	0	0	0
3	62177836	62178802	+	null	91.6623	97.9167	-6.25433
3	62838997	62841648	+	null	4.16667	6.25	-2.08333
3	64398769	64421520	+	null	38.0105	37.9725	0.0379868
3	66446724	66447655	+	null	3.57143	0.793651	2.77778
3	66894895	66895456	+	GIPC2	0	0	0
3	67053394	67054287	+	NEXN	4.35993	0	4.35993
3	67155562	67156475	+	ENSBTAG00000045193	4.54545	1.72414	2.82132
3	67613921	67614980	+	AK5	5.21368	0	5.21368
3	67889244	67889681	+	ST6GALNAC5	0	22.9437	-22.9437
3	68071322	68073038	+	ST6GALNAC5	1.66976	0	1.66976
3	69382385	69382891	+	ACADM	0	0	0
3	69795869	69796418	+	SLC44A5	83.67	86.6667	-2.99662
3	69913565	69916005	+	LHX8	1.23457	3.21429	-1.97972
3	69919586	69920731	+	null	0	10	-10
3	70246697	70247386	+	TYW3	0	0	0
3	70464708	70465396	+	null	0	0	0
3	70887041	70887517	+	FPGT	0	0	0
3	73110274	73111587	+	null	10.7576	0.714286	10.0433
3	74488031	74489259	+	PTGER3	2.89855	0	2.89855
3	75145614	75146529	+	ANKRD13C	3.7037	0	3.7037
3	75280238	75280814	+	SRSF11	0	0	0
3	75293546	75294219	+	SRSF11	4	12.8655	-8.8655
3	75967051	75968643	+	null	0.763889	0	0.763889
3	75988513	75991272	+	null	29.7392	30.5032	-0.764061
3	77092981	77093435	+	DEPDC1	0	0	0
3	77396842	77397811	+	WLS	22.2222	0	22.2222
3	77572490	77573233	+	DIRAS3	100	100	0
3	77813152	77814019	+	null	0	33.3333	-33.3333
3	77973855	77975234	+	GADD45A	20.8333	14.8409	5.99241
3	78243436	78244755	+	SERBP1	4.78395	0	4.78395
3	78355597	78356278	+	null	0	0	0
3	78601411	78602415	+	SLC35D1	0	0	0
3	78730355	78731189	+	MIER1	0	7.36111	-7.36111
3	78736101	78736958	+	WDR78	0	0.628931	-0.628931
3	78900070	78900550	+	TCTEX1D1	4.54545	0	4.54545
3	79952969	79954369	+	null	2.46914	22.2222	-19.7531
3	80166799	80167476	+	null	0	0	0
3	80253921	80254768	+	LEPROT	0	0	0
3	80375392	80376244	+	DNAJC6	0	0	0
3	80437639	80438345	+	null	0	6.87198	-6.87198
3	80581407	80583024	+	AK4	0.714286	0	0.714286
3	80657544	80658813	+	null	4.7619	0	4.7619
3	80736214	80736875	+	null	0	0	0
3	81051294	81052580	+	RAVER2	2.38095	25	-22.619
3	81352552	81354286	+	null	4.01282	3.22581	0.787014
3	82138715	82139992	+	null	0	0	0
3	82315395	82316021	+	PGM1	7.69231	4.92424	2.76806
3	82574555	82575272	+	null	37.037	0	37.037
3	82580462	82588615	+	FOXD3	1.5094	6.32035	-4.81094
3	82707910	82911857	+	null	37.8012	37.5943	0.206898
3	83057479	83058285	+	null	38.9506	66.6667	-27.716
3	83058548	83058979	+	null	40.1297	30.398	9.73168
3	83467339	83468271	+	null	0	1.47059	-1.47059
3	83671639	83672786	+	USP1	0.925926	0	0.925926
3	84479092	84479851	+	null	1.83983	0	1.83983
3	85142568	85143485	+	NFIA	0	0	0
3	85167281	85167780	+	NFIA	1.5625	0	1.5625
3	85170484	85171617	+	null	0	0	0
3	85176253	85177224	+	null	0	25	-25
3	85604640	85606282	+	null	66.0458	53.3333	12.7124
3	86392032	86392562	+	ENSBTAG00000038085	0	0	0
3	86552016	86554367	+	null	32.7938	44.9074	-12.1136
3	86718566	86736988	+	HOOK1	31.1639	37.4404	-6.27652
3	87293878	87294303	+	null	0	0	0
3	87802925	87804153	+	null	0	1.92308	-1.92308
3	87839007	87842597	+	JUN	8.94363	6.06061	2.88303
3	87924622	87925031	+	MYSM1	0	5.26316	-5.26316
3	88032227	88033544	+	TACSTD2	4.28571	5.88578	-1.60007
3	88053896	88054516	+	OMA1	50.9524	62.1212	-11.1688
3	88373419	88374238	+	null	57.993	69.2308	-11.2378
3	89253350	89255757	+	null	0.769231	16.6667	-15.8974
3	90126838	90127545	+	PRKAA2	0	25	-25
3	90185429	90186466	+	PLPP3	1.71958	1.60911	0.110471
3	91710302	91711531	+	USP24	19.4853	0.529101	18.9562
3	91884793	91885358	+	null	90.4762	73.3333	17.1429
3	91886435	91886932	+	null	92.2043	91.9318	0.272484
3	91980974	91981963	+	DHCR24	6.85024	1.75439	5.09586
3	92058915	92059783	+	TTC22	1.32576	0	1.32576
3	92131818	92132275	+	TTC4	0	0	0
3	92410672	92412693	+	SSBP3	1.75439	0	1.75439
3	92603144	92603714	+	MRPL37	5.55556	0	5.55556
3	92745620	92746337	+	TCEANC2	0	0	0
3	92830398	92831436	+	LRRC42	0	0	0
3	93047098	93048899	+	null	36.6667	4.25532	32.4113
3	93357039	93357469	+	DMRTB1	33.3333	37.5	-4.16667
3	93374241	93375300	+	ENSBTAG00000039540	3.7218	11.5385	-7.81666
3	93488342	93490589	+	LRP8	4.32643	10	-5.67357
3	93571157	93571911	+	LRP8	0	0	0
3	93582925	93583774	+	C3H1orf123	0.438596	0	0.438596
3	93735895	93736488	+	PODN	66.6667	88.8889	-22.2222
3	94110555	94111218	+	ZYG11A	11.3872	17.803	-6.41587
3	94230151	94230696	+	COA7	0	3.0303	-3.0303
3	94308581	94309282	+	FAM159A	0	0	0
3	94331181	94331838	+	GPX7	13.4615	14.7456	-1.28407
3	94383364	94384605	+	null	3.00926	1.02041	1.98885
3	94578482	94579460	+	null	0.555556	6.66667	-6.11111
3	94782557	94783344	+	null	0	0	0
3	94858898	94859374	+	BTF3L4	0	0	0
3	94884489	94885253	+	TXNDC12	46.6667	34.2105	12.4561
3	94917236	94917811	+	RAB3B	6.66667	0	6.66667
3	95020561	95021129	+	null	18.75	0	18.75
3	95288069	95288563	+	OSBPL9	0	0	0
3	95388812	95389654	+	EPS15	2.77778	11.4286	-8.65079
3	95539741	95540202	+	null	0	3.33333	-3.33333
3	95550444	95551158	+	null	4	0	4
3	95920432	95921170	+	null	1.66667	0	1.66667
3	95928948	95930736	+	null	1.97279	0	1.97279
3	95937052	95937728	+	FAF1	0	6.66667	-6.66667
3	96446485	96447917	+	null	3.48093	20	-16.5191
3	96449559	96458055	+	DMRTA2	10.8714	17.5555	-6.68403
3	96517542	96518393	+	null	0.504032	0	0.504032
3	96855054	96855672	+	null	0	17.5	-17.5
3	98059732	98060621	+	BEND5	6.25	7.14286	-0.892857
3	98370217	98370715	+	SPATA6	2.39651	0	2.39651
3	98871497	98872996	+	null	30	5.26316	24.7368
3	99145299	99147302	+	null	3.54711	28.1197	-24.5725
3	99327800	99328206	+	null	0	19.7917	-19.7917
3	99421758	99423186	+	null	2.39316	0	2.39316
3	99428172	99430532	+	FOXD2	0.552634	2.69886	-2.14623
3	99433165	99434997	+	null	81.713	76.0234	5.68958
3	99446403	99447147	+	null	2.18855	0.449438	1.73911
3	99520578	99521408	+	CMPK1	0.555556	0	0.555556
3	99533358	99533852	+	null	0	0	0
3	99603288	99605006	+	null	18.956	0	18.956
3	100065238	100065808	+	ATPAF1	0	0	0
3	100113493	100114190	+	MOB3C	4.16667	10	-5.83333
3	100126033	100126644	+	MKNK1	5	100	-95
3	100197942	100198521	+	null	2.62346	4.54545	-1.922
3	100236891	100238948	+	null	50	58.3333	-8.33333
3	100282254	100282804	+	null	0	0	0
3	100338151	100338804	+	FAAH	1.5625	0	1.5625
3	100373983	100374444	+	NSUN4	0	0	0
3	100401143	100402619	+	UQCRH	1.52526	0	1.52526
3	100446011	100446450	+	null	0	0	0
3	100486336	100486836	+	POMGNT1	25	0	25
3	100563791	100564832	+	null	3.02354	2.43902	0.584514
3	100678299	100679148	+	MAST2	93.7729	100	-6.2271
3	100880719	100881453	+	null	16.6667	22	-5.33333
3	100935229	100935903	+	IPP	3.7037	30	-26.2963
3	100983256	100984369	+	null	0	0	0
3	101057546	101058397	+	CCDC17	66.1111	100	-33.8889
3	101089340	101090862	+	NASP	5	0	5
3	101181307	101181799	+	TESK2	0	0	0
3	101323962	101324553	+	TOE1	0	0	0
3	101334465	101334930	+	HPDL	0	33.3333	-33.3333
3	101453715	101454597	+	null	0.980392	5.88235	-4.90196
3	101455412	101457241	+	null	47.7857	38.3333	9.45239
3	101623008	101623842	+	HECTD3	3.33333	16.6667	-13.3333
3	101784805	101785696	+	BTBD19	100	100	0
3	101791466	101792018	+	TCTEX1D4	6.25	10.7143	-4.46429
3	101796182	101797036	+	PLK3	3.33333	5.55556	-2.22222
3	101813362	101814018	+	BEST4	100	100	0
3	101818621	101819702	+	RPS8	2.14286	2.5	-0.357143
3	101877409	101878199	+	C3H1orf228	11.4286	0	11.4286
3	101939200	101939704	+	TMEM53	0	0	0
3	102225573	102226663	+	RNF220	0.877193	0	0.877193
3	102235807	102238686	+	null	3.20596	0	3.20596
3	102290180	102290762	+	ERI3	0	3.125	-3.125
3	102605460	102605863	+	null	5.88235	0	5.88235
3	102674483	102675076	+	ATP6V0B	4.16667	0	4.16667
3	102701769	102702415	+	IPO13	22.2222	0	22.2222
3	102712012	102712504	+	ARTN	2.27273	40.9091	-38.6364
3	102923011	102924069	+	bta-mir-2415	0.949821	0	0.949821
3	103080256	103080765	+	null	0	8.57143	-8.57143
3	103156695	103157166	+	HYI	4.41729	2.27273	2.14457
3	103250618	103251076	+	MPL	0	0	0
3	103422212	103423055	+	EBNA1BP2	0	0	0
3	103851303	103851749	+	null	6.66667	0	6.66667
3	103902728	103903962	+	SLC2A1	0	1.7963	-1.7963
3	103983612	103984183	+	ZNF691	81.9444	100	-18.0556
3	104025009	104025538	+	SVBP	16.6667	0	16.6667
3	104131509	104134322	+	YBX1	16.5879	51.6239	-35.036
3	104159152	104160167	+	PPIH	0	0	0
3	104314722	104315797	+	PPCS	0	0	0
3	104402017	104404951	+	RIMKLA	9.4185	14.5679	-5.1494
3	104477229	104478439	+	FOXJ3	0	5	-5
3	104704701	104705511	+	null	2.27273	8.33333	-6.06061
3	105134192	105135504	+	null	0.373134	4.71698	-4.34385
3	105267769	105268452	+	HIVEP3	8.40081	20.3846	-11.9838
3	105414780	105415550	+	FOXO6	0	1.04167	-1.04167
3	105430313	105430786	+	FOXO6	100	75	25
3	105564619	105565196	+	null	3.7037	0	3.7037
3	105797177	105797871	+	SLFNL1	0	25	-25
3	105831478	105832648	+	CTPS1	0.757576	0	0.757576
3	105949403	105950526	+	CITED4	5.23809	0	5.23809
3	105977114	105977687	+	KCNQ4	0	0	0
3	106001356	106002008	+	KCNQ4	47.2222	20	27.2222
3	106034958	106036528	+	null	8.33333	100	-91.6667
3	106111099	106111795	+	NFYC	0	11.5385	-11.5385
3	106132178	106132750	+	null	15	0	15
3	106245873	106246409	+	EXO5	0	28.5714	-28.5714
3	106358233	106359084	+	SMAP2	0	0	0
3	106396463	106397641	+	COL9A2	5.43921	33.75	-28.3108
3	106575507	106576200	+	RLF	0	0	0
3	106621976	106622614	+	PPT1	16.8831	0	16.8831
3	106667227	106667985	+	CAP1	0	0	0
3	106737196	106737678	+	MFSD2A	0	3.125	-3.125
3	106786827	106788301	+	MYCL	0.469484	18.75	-18.2805
3	106982429	106982855	+	HPCAL4	0	0	0
3	106993088	106993998	+	NT5C1A	0	0	0
3	107032079	107032717	+	HEYL	0	0	0
3	107083014	107084399	+	PABPC4	0	0	0
3	107133723	107134382	+	ENSBTAG00000046807	7.14286	66.6667	-59.5238
3	107154373	107155326	+	ENSBTAG00000046807	0	0	0
3	107173632	107175276	+	ENSBTAG00000046807	0.95728	2.39583	-1.43855
3	107247921	107248636	+	MACF1	0	3.0303	-3.0303
3	107500097	107501483	+	null	1.83934	7.69231	-5.85297
3	107517758	107519168	+	null	39.0625	4	35.0625
3	107586609	107587238	+	AKIRIN1	1.53846	1.75439	-0.215925
3	107699539	107700576	+	MYCBP	0	0	0
3	107709641	107710665	+	RRAGC	14.2857	0	14.2857
3	107758068	107758931	+	null	2.04082	0	2.04082
3	107988849	107989279	+	null	0	0	0
3	108507791	108511135	+	POU3F1	3.37228	9.47216	-6.09989
3	108541335	108542032	+	UTP11	0	0	0
3	108547739	108548418	+	FHL3	0	0	0
3	108559454	108560360	+	SF3A3	0	3.125	-3.125
3	108605090	108605818	+	INPP5B	0	0	0
3	108650904	108651417	+	MTF1	0	0	0
3	108696341	108697543	+	C1orf122	0	0	0
3	108740051	108740700	+	EPHA10	5.70513	9.09091	-3.38578
3	108746965	108748317	+	EPHA10	4.00523	7.89474	-3.88951
3	108800005	108801090	+	CDCA8	13.3333	3.33333	10
3	108854884	108856435	+	RSPO1	4.62963	0	4.62963
3	108926056	108926559	+	DNALI1	0	2.63158	-2.63158
3	108954953	108955687	+	MEAF6	18.1489	2.08333	16.0655
3	108991080	108991673	+	ZC3H12A	94.5887	100	-5.41125
3	108998905	108999916	+	ZC3H12A	16.5816	3.33333	13.2483
3	109015113	109015675	+	null	1.11111	3.125	-2.01389
3	109421568	109423808	+	null	2.3216	0.862069	1.45953
3	110025615	110026111	+	OSCP1	5	0	5
3	110073907	110075082	+	STK40	0	0	0
3	110118477	110121283	+	EVA1B	74.718	89.4444	-14.7264
3	110133998	110134745	+	SH3D21	100	100	0
3	110208190	110208786	+	THRAP3	0	0	0
3	110234791	110235459	+	MAP7D1	9.02778	65.4762	-56.4484
3	110236761	110237362	+	MAP7D1	2.08333	0	2.08333
3	110253821	110255190	+	null	1.19048	0	1.19048
3	110260151	110260672	+	TRAPPC3	0	4.16667	-4.16667
3	110279653	110280290	+	null	7.22222	0	7.22222
3	110310774	110311355	+	ADPRHL2	0	1.51515	-1.51515
3	110455871	110456751	+	AGO3	1.00566	0.675676	0.329981
3	110564233	110565083	+	null	0	3.33333	-3.33333
3	110773370	110773968	+	TFAP2E	7.14286	10	-2.85714
3	110775810	110777824	+	TFAP2E	2.37172	4.88017	-2.50845
3	110792773	110793978	+	NCDN	1.19048	0	1.19048
3	111073623	111074275	+	null	0	8.33333	-8.33333
3	111277647	111278093	+	TMEM35B	0	4	-4
3	111356654	111357962	+	null	4.16667	2.87037	1.2963
3	111416019	111416611	+	DLGAP3	94.7368	100	-5.26315
3	111426731	111427278	+	SMIM12	0	33.3333	-33.3333
3	111493866	111494611	+	GJB3	100	70.8333	29.1667
3	111498195	111498788	+	GJB3	3.57143	12.5	-8.92857
3	111520395	111520901	+	GJB4	91.2879	99.0741	-7.7862
3	112197113	112197738	+	null	7.68116	8.83838	-1.15722
3	112211302	112212077	+	null	15	0	15
3	112212957	112215011	+	null	14.3571	16.6667	-2.30952
3	112684522	112684934	+	CSMD2	0	0	0
3	112970508	112971172	+	null	1.17647	0	1.17647
3	113005668	113007676	+	EFHD1	1.97647	0	1.97647
3	113064063	113064971	+	GIGYF2	20.9615	50	-29.0385
3	113149156	113149869	+	GIGYF2	0	2.77778	-2.77778
3	113215772	113217323	+	C2orf82	34.2026	63.3333	-29.1308
3	113266131	113266565	+	NGEF	0	3.33333	-3.33333
3	113578268	113578953	+	ATG16L1	2.77778	3.33333	-0.555556
3	113701586	113702145	+	null	100	100	0
3	113758601	113759628	+	DGKD	94.4444	100	-5.55556
3	113760686	113761438	+	DGKD	87.5	100	-12.5
3	113770162	113770860	+	DGKD	100	100	0
3	113784657	113785326	+	null	85.1852	100	-14.8148
3	113786722	113788372	+	USP40	95.0758	83.3333	11.7424
3	113867778	113868360	+	null	0	0.363636	-0.363636
3	114013340	114014031	+	UGT1A6	0	4.54545	-4.54545
3	114082886	114084120	+	MROH2A	1.47059	0	1.47059
3	114134649	114135591	+	HJURP	0	0	0
3	114715805	114717498	+	ARL4C	0	1.31579	-1.31579
3	115131448	115133606	+	null	2.17928	0	2.17928
3	115216464	115218704	+	SH3BP4	16.2671	28.7037	-12.4366
3	115654500	115654997	+	null	1.05263	0	1.05263
3	115761321	115761877	+	null	89.011	100	-10.989
3	115812458	115812867	+	null	0	0	0
3	115898817	115899246	+	AGAP1	100	75	25
3	115916453	115917086	+	AGAP1	100	100	0
3	116259965	116261005	+	null	0	0	0
3	116263916	116265110	+	null	0	1.28205	-1.28205
3	116266216	116274175	+	GBX2	10.4398	15.625	-5.18522
3	116277292	116280099	+	null	1.28205	5.27472	-3.99267
3	116311076	116311706	+	ASB18	13.8889	25	-11.1111
3	116332043	116332870	+	ASB18	25	75	-50
3	116650019	116650555	+	ACKR3	6.25	0	6.25
3	116661306	116662195	+	ACKR3	14.0515	3.57143	10.4801
3	117179370	117180344	+	COPS8	2.5	0	2.5
3	117470102	117470501	+	COL6A3	38.0117	25	13.0117
3	117505702	117506550	+	ENSBTAG00000001538	0	0	0
3	117537678	117538228	+	null	0	0	0
3	117583355	117584259	+	MLPH	0.645342	0	0.645342
3	117774990	117775839	+	LRRFIP1	0	22.2222	-22.2222
3	117779614	117780168	+	LRRFIP1	5	0	5
3	117876600	117877623	+	null	5.96078	0	5.96078
3	117947016	117947925	+	RAMP1	3.0303	3.57143	-0.541126
3	117986641	117988054	+	UBE2F	0	0	0
3	118042422	118043844	+	SCLY	3.63636	1.44928	2.18709
3	118059651	118060114	+	SCLY	100	95.8333	4.16666
3	118069633	118070390	+	SCLY	15.8427	15.0641	0.778568
3	118072895	118073596	+	SCLY	0	10	-10
3	118074752	118078280	+	ESPNL	6.81391	1.42857	5.38534
3	118095379	118096952	+	ESPNL	0.490196	0	0.490196
3	118121661	118123097	+	ERFE	84.838	80.3571	4.48083
3	118127735	118128573	+	ERFE	9.22587	6.01045	3.21542
3	118179743	118180484	+	null	0	27.2727	-27.2727
3	118183222	118185614	+	HES6	16.6005	37.5	-20.8995
3	118204279	118205468	+	ENSBTAG00000001879	79.2593	100	-20.7407
3	118207929	118208353	+	ENSBTAG00000045685	96.4286	95.8333	0.595238
3	118232624	118233326	+	null	2.04082	0	2.04082
3	118272834	118273630	+	TRAF3IP1	0	0	0
3	118279820	118280253	+	TRAF3IP1	25	94.4444	-69.4444
3	118296208	118296896	+	TRAF3IP1	80	75	5
3	118297671	118298222	+	TRAF3IP1	93.75	100	-6.25
3	118352790	118353687	+	ASB1	19.2982	0	19.2982
3	118358826	118359458	+	ASB1	88.8889	100	-11.1111
3	118382343	118383224	+	null	5.89454	4.14141	1.75312
3	118629120	118632201	+	TWIST2	1.09851	2.64346	-1.54495
3	118687997	118688464	+	TWIST2	11.6883	33.3333	-21.645
3	118770232	118771306	+	null	2.77778	1.78571	0.992063
3	118912258	118913506	+	null	0	0	0
3	118932484	118932896	+	null	4.16667	27.2727	-23.1061
3	118936449	118937475	+	HDAC4	5.14706	4.98252	0.164542
3	118945187	118945660	+	HDAC4	26.4957	2.75298	23.7427
3	118954648	118955057	+	HDAC4	0	0	0
3	118958554	118960146	+	HDAC4	11.8182	0	11.8182
3	118967629	118968536	+	HDAC4	1.11111	0	1.11111
3	118998115	118999310	+	HDAC4	13.3333	0	13.3333
3	119013549	119014066	+	HDAC4	8.33333	18.0952	-9.7619
3	119014659	119015211	+	HDAC4	62.0614	72.2222	-10.1608
3	119027482	119027885	+	HDAC4	97.2222	100	-2.77778
3	119028527	119029988	+	HDAC4	81.3534	100	-18.6466
3	119032212	119033084	+	HDAC4	100	93.9103	6.08974
3	119042207	119043185	+	HDAC4	1.68269	2.32558	-0.642889
3	119103102	119103770	+	HDAC4	64.1531	69.46	-5.30688
3	119147295	119147863	+	HDAC4	30	0	30
3	119164905	119165369	+	HDAC4	78.9855	19.4444	59.5411
3	119192852	119193301	+	HDAC4	15.3409	25	-9.65909
3	119229155	119229724	+	HDAC4	91.7929	74.6417	17.1512
3	119230524	119231106	+	HDAC4	0	0	0
3	119238345	119239523	+	HDAC4	100	100	0
3	119313196	119314201	+	HDAC4	3.57143	5	-1.42857
3	119367149	119367613	+	HDAC4	50	20	30
3	119389380	119390749	+	HDAC4	10	50.3968	-40.3968
3	119398648	119399306	+	HDAC4	70.8333	33.3333	37.5
3	119436246	119436780	+	null	0	20.5128	-20.5128
3	119448834	119449981	+	null	0	0	0
3	119476852	119477366	+	null	3.6715	0	3.6715
3	119487460	119488368	+	null	0	0	0
3	119492354	119492963	+	null	48.3905	52.5765	-4.18596
3	119494809	119495785	+	null	2.90123	28.3128	-25.4116
3	119527786	119529052	+	null	20	33.3333	-13.3333
3	119574845	119575269	+	null	18.6195	0	18.6195
3	119634203	119634864	+	null	100	91.6667	8.33334
3	119782673	119783107	+	NDUFA10	100	87.5	12.5
3	119793951	119795058	+	NDUFA10	1.04167	1.92308	-0.88141
3	120127215	120127760	+	COPS9	0.714286	0	0.714286
3	120153048	120153708	+	null	0	10	-10
3	120271343	120271994	+	ANKMY1	16.6667	50	-33.3333
3	120272993	120273560	+	ANKMY1	20	43.3333	-23.3333
3	120275436	120276593	+	ANKMY1	11.1111	21.4311	-10.32
3	120277516	120278071	+	ANKMY1	26.7145	61.9444	-35.2299
3	120279791	120280650	+	ANKMY1	12.7143	6.52174	6.19255
3	120288431	120289874	+	null	0.757576	0	0.757576
3	120295352	120295927	+	null	0.609756	0	0.609756
3	120316924	120318142	+	null	96.6667	100	-3.33334
3	120321053	120322129	+	RNPEPL1	62.5	100	-37.5
3	120323118	120325095	+	RNPEPL1	84.8485	100	-15.1515
3	120382576	120385954	+	GPC1	26.8155	38.9502	-12.1347
3	120400752	120403884	+	GPC1	100	100	0
3	120404587	120405050	+	GPC1	96.875	100	-3.125
3	120406043	120406917	+	GPC1	100	84.7222	15.2778
3	120411040	120411568	+	GPC1	100	100	0
3	120440376	120440987	+	GPC1	7.11684	0	7.11684
3	120452714	120454053	+	GPC1	12.1032	11.2648	0.838353
3	120471639	120477594	+	GPC1	24.0295	24.4796	-0.450184
3	120499967	120507649	+	KIF1A	11.6407	7	4.6407
3	120510138	120510690	+	KIF1A	0	0	0
3	120516497	120517640	+	KIF1A	6	15.6126	-9.61265
3	120543389	120544010	+	KIF1A	12.5	28.5714	-16.0714
3	120549869	120550892	+	KIF1A	14.2857	5	9.28571
3	120555886	120560550	+	KIF1A	8.95147	37.5	-28.5485
3	120569216	120570197	+	KIF1A	48.19	66.6667	-18.4766
3	120570910	120572272	+	KIF1A	31.9368	18.1818	13.755
3	120605156	120609033	+	KIF1A	6.75941	2.84483	3.91459
3	120723697	120724974	+	null	1.31883	32.6389	-31.3201
3	120728866	120729645	+	null	4	15.3846	-11.3846
3	120734368	120735416	+	null	1.0101	14.4231	-13.413
3	120748503	120749398	+	null	4.16667	0	4.16667
3	120767668	120768251	+	SNED1	100	100	0
3	120775660	120776810	+	SNED1	4.54545	27.2059	-22.6604
3	120818744	120819210	+	PASK	100	100	0
3	120829429	120832439	+	PASK	70.5395	69.4048	1.13474
3	120852114	120853910	+	PPP1R7	4.7619	2.54636	2.21554
3	120861756	120862514	+	PPP1R7	100	100	0
3	120865933	120869479	+	PPP1R7	100	100	0
3	120877173	120877927	+	null	7.14286	25	-17.8571
3	120888860	120891087	+	null	17.5716	21.2795	-3.70783
3	120893937	120895381	+	null	0	0	0
3	120903974	120908971	+	HDLBP	95.7143	100	-4.28571
3	120910260	120910794	+	HDLBP	100	100	0
3	120911536	120914684	+	HDLBP	94.4444	80	14.4444
3	120920711	120921225	+	HDLBP	92.9952	100	-7.00483
3	120940044	120941018	+	HDLBP	100	100	0
3	120950117	120950518	+	HDLBP	100	100	0
3	120959848	120962378	+	HDLBP	10.9267	36.036	-25.1094
3	120990132	120991172	+	null	0	3.0303	-3.0303
3	121008193	121009239	+	null	100	100	0
3	121011315	121012151	+	null	86.5079	100	-13.4921
3	121023277	121024288	+	null	1.57164	5	-3.42836
3	121053868	121054943	+	ENSBTAG00000013110	0	2.08333	-2.08333
3	121098594	121100011	+	BOK	1.06782	0	1.06782
3	121106206	121106919	+	BOK	40	50	-10
3	121134543	121134960	+	THAP4	100	90	10
3	121140950	121141669	+	THAP4	100	100	0
3	121152384	121155351	+	THAP4	55.9666	29.0227	26.9439
3	121173943	121175148	+	DTYMK	100	75	25
3	121181942	121182985	+	DTYMK	18.8571	0	18.8571
3	121199808	121206269	+	ING5	98.1482	98.3007	-0.152504
3	121211938	121212775	+	D2HGDH	3.24242	0	3.24242
[truncated: 15,320 more rows]

## Sheet: Supplementary Table 5 
Supplementary Table 5. MII Gene Body Bisulfite quantitation pipeline. Probes description
Probe	Chromosome	Start	End	Probe Strand	IVM	IVO	diff
DUSP19	2	13503490	13519946	-	0	100	-100
ENSBTAG00000003676	2	125600540	125600953	+	0	100	-100
ENSBTAG00000040602	2	131410548	131414758	-	0	100	-100
RBM44	3	117880750	117900879	+	0	100	-100
C2CD4C	7	44716586	44717848	-	0	100	-100
SAMD15	10	89648591	89658522	+	0	100	-100
TGDS	12	69614375	69634335	-	0	100	-100
CD55	16	5105577	5124229	-	0	100	-100
ZNF175	18	57900691	57910816	+	0	100	-100
ENSBTAG00000035184	21	4989830	4990204	+	0	100	-100
5S_rRNA	21	64608764	64608882	+	0	100	-100
CEP76	24	43500036	43515274	-	0	100	-100
ERI2	25	18657384	18672630	-	0	100	-100
CETN2	X	35382935	35386969	-	0	100	-100
ENSBTAG00000038933	X	39276180	39286093	-	0	100	-100
EMD	X	40341311	40343613	+	0	100	-100
ZNF711	X	74973931	74999240	-	0	100	-100
HMGN1	1	140906955	140913324	-	1.85185	100	-98.1481
FAM110B	14	26115608	26116813	+	1.85185	100	-98.1481
TOMM70A	1	44294568	44331743	-	2.66667	100	-97.3333
TACO1	19	48550948	48554770	+	3.125	100	-96.875
JTB	3	16519220	16521673	+	3.33333	100	-96.6667
TWF1	5	36847869	36859266	+	3.93519	100	-96.0648
CDC7	3	52014639	52039702	-	4.7619	100	-95.2381
PDCD5	18	43254168	43260903	+	6.66667	100	-93.3333
RPL27	19	43669374	43671655	+	7.41071	100	-92.5893
GLT8D1	22	48712946	48725193	+	8.17308	100	-91.8269
NDUFB5	1	88096667	88111780	-	8.33333	100	-91.6667
CREG2	11	6279240	6297039	-	8.50222	100	-91.4978
COCH	21	41948039	41961275	+	9.83822	100	-90.1618
SLC20A1	11	46218716	46232124	+	10	100	-90
CXCL12	28	45410676	45418793	+	10	100	-90
SOX15	19	27929104	27930911	-	10.5337	100	-89.4663
BLOC1S2	26	21043927	21053587	-	10.9668	100	-89.0332
OCEL1	7	5794171	5796248	-	11.1111	100	-88.8889
RNF103	11	48149255	48171946	+	11.1111	100	-88.8889
TOMT	15	52518372	52520710	+	11.1111	100	-88.8889
SLC39A3	7	22177133	22183820	+	11.9048	100	-88.0952
HARS2	7	53500352	53507322	+	12.5	100	-87.5
ANKRD1	26	12571209	12580580	-	12.5	100	-87.5
NTN3	25	1977342	1979953	+	0.374532	87.5	-87.1255
MRPS34	25	1349893	1351145	-	0	87	-87
HOXC4	5	26136686	26138815	-	10.3125	96.875	-86.5625
ENSBTAG00000025952	X	148774930	148780901	-	0	85.7143	-85.7143
VMAC	7	19694193	19697346	-	14.2857	100	-85.7143
HELLS	26	15857421	15897465	+	14.2857	100	-85.7143
FN3K	19	50537804	50546687	-	14.9395	100	-85.0605
MGC134574	4	72499938	72515923	-	15.2778	100	-84.7222
SDHC	3	8195438	8226068	-	15.8333	100	-84.1667
RAB29	16	3344086	3351233	-	0	83.3333	-83.3333
LIAS	6	60215272	60227136	+	16.6667	100	-83.3333
S100Z	10	7992986	7995677	+	16.6667	100	-83.3333
LRRIQ4	1	98331692	98346914	-	0	83.3333	-83.3333
ENSBTAG00000045868	8	103982264	104010320	-	0	83.3333	-83.3333
ENSBTAG00000010958	17	64230116	64247469	+	0	83.3333	-83.3333
SNRNP40	2	122889872	122915674	+	17.9348	100	-82.0652
TMC8	19	54633144	54642106	-	18.5455	100	-81.4545
PPP2R3C	21	45794781	45820504	-	9.09091	90	-80.9091
IFRG15	16	62513393	62528817	-	20	100	-80
RPL23	19	40075000	40079360	-	20.3704	100	-79.6296
CLK4	7	41100796	41122562	-	21.4286	100	-78.5714
APTX	8	76066458	76082190	-	21.4286	100	-78.5714
SGCB	6	69526335	69553387	-	1.47436	80	-78.5256
RCN2	21	32577840	32595997	+	21.7391	100	-78.2609
TUBE1	9	38825934	38846201	+	22.2222	100	-77.7778
PPP1R11	23	28707264	28710379	-	10	87.5	-77.5
NDUFB3	2	90077970	90088465	+	22.7273	100	-77.2727
PAF1	18	49346956	49351258	-	23.3333	100	-76.6667
POLR2D	2	4554334	4565801	+	0	76.6667	-76.6667
C8orf37	14	71396805	71419794	+	19.1176	94.4444	-75.3268
YARS2	5	77502140	77528802	+	2.5	77.7778	-75.2778
FILIP1L	1	43756830	43760080	-	25	100	-75
OAZ3	3	19054053	19057123	-	25	100	-75
GNPDA2	6	64961798	64992219	-	25	100	-75
AKR1C4	13	43654794	43668774	-	0	75	-75
RPL30	14	68467563	68470952	+	0	75	-75
ENSBTAG00000040236	15	49562175	49563131	+	25	100	-75
bta-mir-139	15	52956182	52956249	-	0	75	-75
ENSBTAG00000021742	18	47384124	47406577	-	25	100	-75
ENSBTAG00000031905	23	27646134	27646571	+	0	75	-75
RHBDL1	25	555010	556679	+	25	100	-75
EPHX4	3	51494275	51531276	-	25.0311	100	-74.9689
TMEM37	2	71607734	71613808	+	14.7059	88.8889	-74.183
HNRPC	10	25936105	25980839	+	26.5079	100	-73.4921
IK	7	53464181	53476406	+	26.6667	100	-73.3333
TIMM22	19	22432982	22439070	-	26.9192	100	-73.0808
TNNI2	29	50285049	50287648	-	7.21154	80	-72.7885
IL37	11	46481775	46490168	+	7.40741	80	-72.5926
ABRAXAS1	6	100013832	100031182	-	27.5	100	-72.5
NEPN	9	33595874	33619430	-	27.568	100	-72.432
TTC5	10	26841794	26858144	+	0	72.2222	-72.2222
TEFM	19	18400706	18408200	+	27.7778	100	-72.2222
HNRPH2	X	55234948	55241418	+	27.7778	100	-72.2222
MMACHC	3	101167828	101172831	-	16.6667	88.8889	-72.2222
HMBS	15	30194980	30202275	+	27.9762	100	-72.0238
KLF10	14	63951758	63957275	+	28.087	100	-71.913
TMCO5B	10	29404364	29420840	+	11.4286	83.3333	-71.9048
TRMT6	13	48476003	48486536	-	28.3333	100	-71.6667
PIGB	10	55031445	55054306	-	0	71.4286	-71.4286
LAP3	6	38574590	38600027	+	28.7982	100	-71.2018
MOCS2	20	25965175	25975522	+	9	80	-71
APOF	5	57303355	57318372	+	0	70.8333	-70.8333
C3H1orf50	3	104057488	104064858	-	29.329	100	-70.671
HNRNPLL	11	20929508	20967132	-	29.3351	100	-70.6649
MMP9	13	75466513	75473824	+	4.78566	75.4386	-70.6529
CKAP2L	11	46318613	46340841	-	29.7619	100	-70.2381
TMEM237	2	90588104	90610465	-	29.9206	100	-70.0794
DNAJB11	1	81234018	81252216	-	30.3175	100	-69.6825
ZNF461	18	47119396	47160259	+	6.66667	76.25	-69.5833
ABRACL	9	77787555	77802592	+	3.21429	72.7564	-69.5421
ASB6	11	100052126	100057352	-	29.2361	98.6111	-69.375
POLB	27	36877980	36902798	+	30.6725	100	-69.3275
SLC25A4	27	14546020	14550037	+	30.7292	100	-69.2708
VPS35	18	15038821	15066463	-	30.8225	100	-69.1775
TIA1	11	68495672	68527190	-	30.8796	100	-69.1204
PABPC1	14	65816006	65833756	+	5.88235	75	-69.1176
C1QBP	19	26724673	26730100	+	11.1111	80	-68.8889
UNCX	25	42167974	42171473	-	0	68.8889	-68.8889
PPWD1	20	13929992	13952132	-	31.2271	100	-68.7729
PHF23	19	27582170	27585794	-	21.4286	90	-68.5714
CFL1	29	44638896	44642280	-	18.9795	87.5	-68.5205
ATF3	16	72820026	72832974	-	31.5333	100	-68.4667
TMEM147	18	46394495	46396382	+	31.6931	100	-68.3069
SLU7	7	74099277	74114659	-	0	68	-68
PDE4C	7	4927816	4939026	+	28.5069	96.4286	-67.9216
SPACA1	9	62754534	62784964	-	2.08333	70	-67.9167
PLEKHJ1	7	22684432	22687065	-	32.6049	100	-67.3951
Tom40B	3	8294406	8298900	-	32.7381	100	-67.2619
STBD1	6	92967767	92971371	+	24.4181	91.6667	-67.2486
MRPS17	25	27911080	27915275	+	32.8869	100	-67.1131
CENPK	20	13952311	13989063	+	6.25	73.3333	-67.0833
LRRC15	1	73785484	73787238	+	13.0556	80	-66.9444
ENSBTAG00000040038	8	8621813	8633235	+	33.2313	100	-66.7687
TMEM212	1	96405961	96417652	-	16.6667	83.3333	-66.6667
GSTM1	3	33805754	33816442	-	33.3333	100	-66.6667
GLMN	3	51282136	51325805	+	33.3333	100	-66.6667
CNPY1	4	118042855	118048886	-	33.3333	100	-66.6667
NPY1R	6	2415744	2423445	+	33.3333	100	-66.6667
TRAPPC1	19	28221790	28223283	-	33.3333	100	-66.6667
PRP14	23	34693485	34706026	-	33.3333	100	-66.6667
SNRPD1	24	34993832	35001567	-	33.3333	100	-66.6667
TRIML2	27	16702703	16711994	-	33.3333	100	-66.6667
MIS18A	1	2490259	2502545	+	0	66.6667	-66.6667
HMGN2	2	127251767	127255331	-	0	66.6667	-66.6667
CD5L	3	12546984	12563851	+	0	66.6667	-66.6667
ENSBTAG00000047435	4	75086140	75086922	-	0	66.6667	-66.6667
ACTR6	5	64510374	64529644	+	0	66.6667	-66.6667
MAD2L1	6	6013172	6020467	+	0	66.6667	-66.6667
ENSBTAG00000003523	6	86334723	86353208	-	0	66.6667	-66.6667
SULT1C4	9	34516782	34548809	-	0	66.6667	-66.6667
ENSBTAG00000046390	10	27243253	27244179	+	0	66.6667	-66.6667
SNRNP27	11	68215016	68222914	+	0	66.6667	-66.6667
DCAF13	14	63227996	63256229	-	0	66.6667	-66.6667
ENSBTAG00000023998	18	45687884	45689249	-	0	66.6667	-66.6667
ENSBTAG00000048096	21	20684174	20685028	-	0	66.6667	-66.6667
RBMX	X	20457677	20462728	-	0	66.6667	-66.6667
XKRX	X	54851532	54863403	-	0	66.6667	-66.6667
RPP30	26	12531280	12559200	+	33.6574	100	-66.3426
INO80B	11	10155203	10157927	-	20	86.3077	-66.3077
ENSBTAG00000046015	1	143370686	143371060	+	14.2857	80	-65.7143
AZIN1	14	63767802	63802407	+	23.4037	88.8889	-65.4852
TCTEX1D1	3	78872534	78900130	-	3.33333	68.75	-65.4167
CMAS	5	88565333	88580843	-	1.28205	66.6667	-65.3846
PIM3	5	120970011	120973246	+	0	65.3439	-65.3439
KLRG1	5	101402262	101419313	-	16.6667	81.8182	-65.1515
ATAD2	14	18046447	18108338	+	28.2396	93.3333	-65.0937
H1FX	22	59841218	59841862	-	1.91886	66.6667	-64.7478
EXOSC9	6	3419547	3432299	-	35.5556	100	-64.4444
CHRNA5	21	31468075	31495957	+	31.5097	95.8333	-64.3237
ENSBTAG00000008370	3	21555818	21560289	-	2.38095	66.6667	-64.2857
KXD1	7	4539084	4546548	-	35.7619	100	-64.2381
MOBKL3	2	86464320	86494036	+	29.7386	93.75	-64.0114
CCDC190	3	6560555	6569286	+	36.1905	100	-63.8095
CDC25C	7	51313474	51344138	-	23.9087	87.5	-63.5913
RTN4R	17	75103302	75104723	-	19.926	83.3333	-63.4073
MMP15	18	26021950	26043124	+	36.627	100	-63.373
ENSBTAG00000034674	2	136618334	136630339	-	29.1671	92.5297	-63.3626
HP	18	39173135	39179293	-	36.6667	100	-63.3333
ENSBTAG00000026123	8	60483506	60484453	-	0	63.3333	-63.3333
ENSBTAG00000018680	11	71996944	72021017	-	36.8044	100	-63.1956
KCTD18	2	89450807	89471623	-	29.7772	92.8571	-63.08
WSB1	19	19356951	19371161	+	36.9761	100	-63.0239
FAIM	1	131548459	131564836	-	37.2917	100	-62.7083
AFTPH	11	62911414	62951512	+	33.3333	95.8333	-62.5
RNFT1	19	11112589	11123128	-	37.5	100	-62.5
SPDL1	20	1365735	1398816	+	0	62.5	-62.5
RRAGB	X	98445429	98486028	+	37.5	100	-62.5
MTERF4	3	120809687	120815327	-	34.0278	96.4286	-62.4008
STUB1	25	558378	560734	+	17.8571	80	-62.1429
ELSPBP1	18	55278948	55287983	+	21.3571	83.3333	-61.9762
LSM3	22	58693674	58701742	-	31.4286	93.3333	-61.9048
TMEM11	19	35816342	35825642	-	38.2202	100	-61.7798
NAT8L	6	108717034	108719413	-	13.6201	75	-61.3799
BET1L	11	107155091	107159421	-	36	97.2222	-61.2222
PNRC2	2	129536933	129540976	-	10.2778	71.4286	-61.1508
RAB3A	7	4944325	4950010	+	38.9286	100	-61.0714
NAAA	6	92508029	92531911	-	9.87654	70.787	-60.9105
PAG16	29	38951945	38961304	-	39.2857	100	-60.7143
CTSO	17	44348242	44372344	+	30.5151	90.8163	-60.3012
MYL7	4	77860261	77862353	+	0	60	-60
NEMP1	5	56697178	56705119	+	40	100	-60
AMER3	2	1404184	1406607	+	16.6667	76.5152	-59.8485
ZNF200	25	2675126	2686354	-	15.2778	75	-59.7222
MKRN2OS	22	57250457	57257322	+	6.56288	66.1765	-59.6136
C19orf81	18	57194637	57205675	+	11.2233	70.8333	-59.61
MSL2	1	134190685	134220225	+	0	59.5238	-59.5238
DR1	3	50242939	50265059	-	7.14286	66.6667	-59.5238
C29H11orf54	29	1032168	1056464	-	7.14286	66.6667	-59.5238
RIPK3	10	20665546	20669690	+	7.27273	66.6667	-59.3939
CTRC	16	53295217	53302109	-	23.4081	82.7839	-59.3758
TMED4	4	77540574	77543351	+	15.641	75	-59.359
MRPL48	15	54065466	54120351	+	38.5714	97.7778	-59.2063
NR2C1	5	24883376	24922146	-	3.09023	62.2222	-59.132
MANF	22	49946213	49950052	-	0	59.0909	-59.0909
UBA52	7	4535467	4537851	-	24.4444	83.3333	-58.8889
ENSBTAG00000010730	23	10627244	10628260	+	7.79762	66.6667	-58.869
CYBRD1	2	24956534	24987973	-	36.4815	95.2381	-58.7566
ENSBTAG00000005294	X	60106181	60121827	+	33.3333	92	-58.6667
BOLA3	11	10489732	10497683	+	8.36237	66.993	-58.6306
VIPR1	22	15280708	15312566	+	34.9199	93.5	-58.5801
EGR1	7	51438727	51442500	+	33.6958	92.2203	-58.5245
ENSBTAG00000012563	29	47656594	47657614	-	8.20501	66.6667	-58.4617
ZMYM1	3	111180176	111205859	-	41.6667	100	-58.3333
ENSBTAG00000046636	15	42331673	42351530	+	41.6667	100	-58.3333
BIRC5	19	54559538	54566816	-	25	83.3333	-58.3333
GBP5	3	54253047	54269514	+	41.6667	100	-58.3333
PSMC2	4	44806721	44819866	+	41.6667	100	-58.3333
ZGLP1	7	16065281	16068221	-	0	58.3333	-58.3333
RPL29	22	49499798	49501972	+	25	83.3333	-58.3333
GOPC	9	33628854	33665784	+	41.8269	100	-58.1731
TLX2	11	10105101	10106503	-	6.22924	64.2857	-58.0565
FAM83D	13	68368929	68391896	+	36.3956	94.4444	-58.0489
TCEANC	X	137046593	137057690	-	27.6923	85.7143	-58.022
RPL35	11	95850116	95854734	-	11.9048	69.8413	-57.9365
PRPF3	3	20355566	20374193	-	22.2222	80	-57.7778
NEMF	10	42809222	42862866	-	42.2583	100	-57.7417
CPLX3	21	34242439	34247229	-	42.4359	100	-57.5641
DCUN1D1	1	84656319	84689038	+	25.9158	83.3333	-57.4175
ICMT	16	47960246	47967797	-	37.8788	95.2381	-57.3593
DBT	3	43189905	43230271	+	14.2857	71.5278	-57.2421
KIAA2013	16	42648166	42653791	-	42.7597	100	-57.2403
ENSBTAG00000019881	7	32973283	33031108	-	7.40741	64.6465	-57.2391
RAB13	3	16511100	16515182	+	42.8571	100	-57.1429
ENSBTAG00000039827	8	23130919	23131506	+	42.8571	100	-57.1429
WFDC13	13	75195344	75199068	+	0	57.1429	-57.1429
MRPS10	23	15930029	15941569	-	42.8571	100	-57.1429
ZNF184	23	30960005	30980070	+	42.8571	100	-57.1429
ENSBTAG00000047811	29	44583536	44584162	-	42.8571	100	-57.1429
ZNF354A	7	41154755	41179540	-	42.9623	100	-57.0377
TRAF6	15	67768374	67789469	-	40.4762	97.5	-57.0238
PRKAA2	3	90055299	90127142	-	36.7286	93.75	-57.0214
MRPL27	19	36934823	36939652	+	43.3333	100	-56.6667
SLC30A5	20	10455656	10487640	-	33.3333	90	-56.6667
DNAJC2	4	44769575	44803651	-	43.3723	100	-56.6277
PLK4	17	30185756	30202777	-	2.5	59.0278	-56.5278
SLC35A3	3	43400346	43444844	-	43.6618	100	-56.3382
FSCN1	25	39292721	39302192	-	22.517	78.7879	-56.2708
MBD4	22	56949105	56958155	+	43.75	100	-56.25
EAF1	1	154187644	154200073	+	13.8479	70	-56.1521
GPRIN1	7	39423156	39426047	-	3.8961	60	-56.1039
PHLDA2	29	49329504	49330559	+	1.13636	57.1429	-56.0065
KCNJ15	1	152301468	152306134	+	24.0079	80	-55.9921
MRPS31	12	21854977	21880339	+	44.4444	100	-55.5556
LIPK	26	10432620	10449946	+	11.1111	66.6667	-55.5556
SLC25A14	X	14203647	14243769	+	44.5343	100	-55.4657
LYSMD1	3	19687360	19695881	+	44.5918	100	-55.4082
ENSBTAG00000047989	29	38920418	38929107	-	44.6429	100	-55.3571
BTF3L4	3	94837405	94859216	-	8.33333	63.6364	-55.303
ACOT9	X	126510126	126539314	+	44.7159	100	-55.2841
PRSS57	7	44904216	44909195	-	11.4583	66.6667	-55.2083
ENSBTAG00000038698	8	37668585	37679538	-	25	80	-55
MIDN	7	45330548	45336636	+	37.9149	92.8571	-54.9423
MSL1	19	41069311	41079135	+	1.875	56.6425	-54.7675
IER3IP1	24	47304921	47322103	-	15.625	70.3704	-54.7454
DNPH1	23	16795450	16797827	-	3.66144	58.3333	-54.6719
TMUB2	19	44629959	44633906	+	20.372	75	-54.628
SLC4A11	13	52437394	52447854	+	35.6505	90	-54.3495
STMND1	23	39906665	39927833	-	16.8009	71	-54.1991
ENSBTAG00000001672	19	42112691	42113449	-	45.8333	100	-54.1667
BSP30D	13	63136697	63143555	+	12.5	66.6667	-54.1667
ENSBTAG00000046335	29	272264	273010	+	0	54.1667	-54.1667
TOP2A	19	41281652	41307194	-	25.1923	79.3333	-54.141
MTFP1	17	71575829	71579430	+	46.0784	100	-53.9216
SMC2	8	95363016	95411560	+	36.1111	90	-53.8889
ISCU	17	66685452	66691553	+	46.2121	100	-53.7879
PRRG3	X	34402712	34407507	+	46.2338	100	-53.7662
PSMC5	19	48728282	48732869	+	40	93.75	-53.75
ARSA	5	120152353	120155489	-	46.3474	100	-53.6526
FAM219B	21	34181385	34185382	+	6.38889	60	-53.6111
GTPBP2	23	17118709	17126857	-	46.4711	100	-53.5289
MXD1	11	68232862	68255606	+	46.5217	100	-53.4783
TRIM38	23	31693732	31708621	-	13.3333	66.6667	-53.3333
KHDRBS1	2	122233943	122257545	-	19.0427	72.2222	-53.1796
FOPNL	25	14350018	14368763	-	46.875	100	-53.125
POLE4	11	9683454	9694986	-	30.2521	83.3333	-53.0812
HNRNPA1	5	25939737	25944246	-	22.2222	75	-52.7778
CUTC	26	20550908	20583501	+	22.2222	75	-52.7778
ZNF114	18	55439836	55444508	+	47.2917	100	-52.7083
PPA1	28	26576202	26614511	-	31.0959	83.75	-52.6541
ACADM	3	69344157	69382504	-	47.5	100	-52.5
GCLM	3	49741375	49759098	+	30.9295	83.3333	-52.4038
SLC19A2	16	37904212	37935985	-	38.8241	91.1765	-52.3524
AIFM1	X	13966656	13997438	-	35.5906	87.8066	-52.216
BTG2	16	890072	892370	+	31.1621	83.3333	-52.1713
TIMM50	18	49432031	49439129	+	42.3485	94.4444	-52.096
ENSBTAG00000047668	7	21583269	21585597	-	27.0833	79.0179	-51.9345
ENSBTAG00000045859	7	53979051	53981402	+	3.7037	55.5556	-51.8518
GSKIP	21	62870563	62892534	+	27.4306	79.1667	-51.7361
DHRS4	10	20922260	20934454	-	48.2993	100	-51.7007
ZDHHC24	29	45223678	45229753	-	38.3305	90	-51.6695
SUMO1	2	91155252	91180862	-	20	71.6667	-51.6667
ZNF454	7	2347258	2366394	-	23.3333	75	-51.6667
HMGB1	12	30352990	30357922	+	8.33333	60	-51.6667
TMEM20	26	15233565	15256879	+	35.8349	87.5	-51.6651
NSUN7	6	61311622	61357185	+	33.3654	85	-51.6346
ENSBTAG00000048085	19	8678914	8680081	+	23.3766	75	-51.6234
MKNK2	7	22787218	22796782	+	31.1398	82.7013	-51.5615
LRAT	17	2652180	2657479	-	7.67045	59.0909	-51.4205
EIF4EBP2	28	26764785	26786028	+	23.652	75	-51.348
USF1	3	8455700	8461692	+	22.2222	73.3333	-51.1111
ENSBTAG00000048267	16	49263302	49266770	-	28.8889	80	-51.1111
FKBP2	29	43159739	43162644	+	15.6015	66.6667	-51.0652
DNAJC14	5	57763740	57770666	+	24.011	75	-50.989
AFP	6	90258976	90280522	+	15.7143	66.6667	-50.9524
GPR157	16	45219136	45241137	+	29.7827	80.6818	-50.8991
MLST8	25	1738258	1742107	+	49.2157	100	-50.7843
CEBPZ	11	19659022	19683088	-	24.2424	75	-50.7576
HSP90AA1	21	68595873	68601204	-	9.38578	60	-50.6142
ANXA9	3	19818789	19828310	-	18.3333	68.8889	-50.5556
PSMG4	23	50327386	50331704	-	41.1276	91.6667	-50.539
KIAA1551	5	78299382	78326511	-	24.5238	75	-50.4762
BIRC7	13	54791001	54794387	-	6.72269	57.1429	-50.4202
RNASEH1	8	112911793	112920759	+	44.8571	95.2381	-50.381
COQ3	9	51053688	51077746	+	0	50.3333	-50.3333
CLPS	23	9723791	9726250	-	1.81818	52.0833	-50.2652
SGTB	20	13805928	13851473	+	49.7768	100	-50.2232
CNTD2	18	49893988	49897363	-	2.95847	53.125	-50.1665
NKIRAS1	27	41934807	41954560	+	26.8254	76.929	-50.1036
METTL5	2	26582629	26592944	+	0	50	-50
C3H1orf56	3	19777080	19779223	-	50	100	-50
APH1A	3	20416072	20419717	+	50	100	-50
MYL6B	5	57489469	57492173	-	50	100	-50
TMPO	5	63027194	63052820	+	0	50	-50
OSTC	6	17789598	17801277	-	37.5	87.5	-50
ENSBTAG00000014365	7	11459646	11468452	+	0	50	-50
ENSBTAG00000039706	7	41588234	41590604	+	0	50	-50
ENSBTAG00000022787	8	23125252	23125752	+	50	100	-50
FAM206A	8	100213153	100219346	+	0	50	-50
HEBP2	9	77215760	77222555	+	0	50	-50
CCNDBP1	10	38507733	38518176	+	50	100	-50
VCPKMT	10	43089378	43094843	-	0	50	-50
OTX2	10	69458818	69462865	-	50	100	-50
CRIPT	11	28903112	28914000	+	0	50	-50
ATRAID	11	72405110	72409422	-	0	50	-50
HADHB	11	73215424	73246167	-	50	100	-50
MSGN1	11	80933935	80934516	-	0	50	-50
SUPT20H	12	24668873	24708287	+	50	100	-50
LIG4	12	87606118	87613800	-	50	100	-50
RNF139	14	17172453	17186547	-	0	50	-50
ENSBTAG00000019544	15	48884648	48885589	-	0	50	-50
GORAB	16	38902323	38924937	+	50	100	-50
ENSBTAG00000040570	16	55744284	55747093	-	0	50	-50
ANKRD45	16	56521664	56547749	-	0	50	-50
TSR1	19	23877562	23886659	-	0	50	-50
SETMAR	22	22108901	22119730	-	50	100	-50
TCF19	23	27775678	27779418	-	0	50	-50
ENSBTAG00000026365	25	13059742	13060996	-	50	100	-50
ENSBTAG00000046937	27	5129114	5133057	+	50	100	-50
ENSBTAG00000034845	29	7416802	7417182	+	0	50	-50
TMEM126B	29	9990807	9997407	-	0	50	-50
CXCR3	X	84354015	84356815	+	30	80	-50
RS1	X	132047953	132063581	+	50	100	-50
THAP2	5	1278217	1293311	+	16.6667	66.6667	-50
CCDC110	27	14748843	14760880	-	33.3333	83.3333	-50
TPR	16	68886195	68949366	-	38.9683	88.8889	-49.9206
RCCD1	21	22130079	22135881	-	37.8472	87.5	-49.6528
PLGRKT	8	39532018	39568029	+	17.1111	66.6667	-49.5556
ANKRD39	11	2775465	2782703	-	31.25	80.7692	-49.5192
SIX5	18	53755489	53759029	-	38.9327	88.2353	-49.3026
HPCA	2	121610859	121616754	-	6.01732	55.2632	-49.2458
AQP10	3	16291805	16294625	-	17.5	66.6667	-49.1667
EIF2S3	X	126240223	126255115	-	7.14286	56.25	-49.1071
SMAD5	7	49155483	49217780	+	27.6153	76.6667	-49.0514
SLAMF6	3	9272217	9293445	+	51	100	-49
NOL11	19	49795338	49814006	-	9.82143	58.75	-48.9286
PPT1	3	106622151	106638462	+	51.1552	100	-48.8448
SYP	X	92308616	92320415	-	9.94589	58.7146	-48.7687
PSMD14	2	35076260	35186366	-	49.7328	98.4615	-48.7288
NUP58	12	34141658	34171742	-	41.7669	90.4762	-48.7093
DBF4	4	32427570	32454703	-	1.31579	50	-48.6842
TMEM91	18	50804598	50807705	+	51.3605	100	-48.6395
AKTIP	18	21926577	21937955	-	11.8297	60.4167	-48.587
GJB2	12	36335916	36340957	+	51.5973	100	-48.4027
ENSBTAG00000038171	16	77880617	77911587	+	39.1214	87.5	-48.3786
MATN3	11	78889151	78907349	+	26.6667	75	-48.3333
JMJD4	7	3381932	3387142	+	0	48.3333	-48.3333
LCMT2	21	55600930	55602987	-	5.625	53.9527	-48.3277
CAMK2N2	1	83531113	83533268	+	11.7266	60	-48.2734
HOXB13	19	38428299	38430120	+	1.85185	50	-48.1481
SERPINI2	1	100791772	100827942	+	26.875	75	-48.125
SEMA4C	11	2784990	2793644	-	35.4625	83.5648	-48.1024
C5orf51	20	32633116	32650605	-	6.25	54.3478	-48.0978
C1GALT1	4	15183826	15227662	+	32.2727	80.3571	-48.0844
DKC1	X	39037544	39049378	-	36.1672	84.1818	-48.0146
CHST14	10	36191061	36193015	+	32	80	-48
BSCL2	29	41713367	41724760	-	52.0485	100	-47.9515
HTRA2	11	10089786	10093086	-	52.0714	100	-47.9286
TCP1	9	97481824	97492748	-	32.1199	80	-47.8801
NUP50	5	116316367	116335303	+	15.4615	63.3333	-47.8719
EMC2	14	58126043	58175903	-	5.27778	53.125	-47.8472
DBNDD1	18	14816920	14824814	-	43.1374	90.9091	-47.7717
ENSBTAG00000045876	X	60057722	60075100	+	5.12821	52.8571	-47.7289
SELENOI	11	73134172	73173557	-	39.148	86.6667	-47.5187
ALDH5A1	23	32950888	32976657	-	35.5603	83.0714	-47.5111
FRRS1L	8	100377461	100399097	-	29.1987	76.6204	-47.4217
NKD2	20	71427335	71446013	-	10.729	58.1293	-47.4003
DLAT	15	22665193	22697952	+	52.6216	100	-47.3784
TRMT1	7	13572878	13581965	+	33.8731	81.25	-47.3769
ADAM11	19	45113921	45131794	+	25.9812	73.3333	-47.3522
CAMLG	7	47837918	47845672	+	11.1111	58.3333	-47.2222
HEXIM2	19	45452267	45459216	+	17.5068	64.7177	-47.211
PHAX	7	28555707	28568143	-	52.8846	100	-47.1154
GH1	19	48768618	48772014	-	27.9018	75	-47.0982
LOXL3	11	10071901	10089833	+	36.9489	84	-47.0511
ENSBTAG00000031214	13	61928617	61938236	-	11.3312	58.3333	-47.0021
ERICH5	14	68428890	68454310	-	18.0606	65	-46.9394
ZBED8	7	74091292	74096990	-	6.25	53.125	-46.875
ZFAND1	14	83241747	83267308	+	22.6391	69.4445	-46.8054
PCBP2	5	26702879	26723947	-	0	46.7532	-46.7532
AP1AR	6	14425510	14454377	-	14.9168	61.6667	-46.7499
ISOC2	18	62502067	62508467	+	25.4106	72.1014	-46.6909
GRM6	7	2313237	2324783	+	26.6634	73.3333	-46.6699
SLC24A5	10	62467611	62489654	-	53.3333	100	-46.6667
ENSBTAG00000037822	11	93866953	93868392	+	33.3333	80	-46.6667
NAE1	18	34636280	34660241	-	33.3333	80	-46.6667
PIGX	1	71840198	71862076	+	3.33333	50	-46.6667
RPF1	3	59792647	59809111	-	3.33333	50	-46.6667
ENSBTAG00000037411	10	27216970	27217899	+	20	66.6667	-46.6667
ENSBTAG00000020803	X	141098691	141104299	-	3.38703	50	-46.613
ENSBTAG00000014593	18	58078759	58109392	-	53.4649	100	-46.5351
PGAP1	2	85835325	85909957	-	53.4723	100	-46.5277
CLNS1A	29	18444587	18465087	+	36.8132	83.3333	-46.5201
PDCL	11	93984123	93991685	-	26.5646	73.0159	-46.4512
ZNF699	7	15302198	15320851	-	0	46.4286	-46.4286
AP3M1	28	30168233	30189053	-	36.9048	83.3333	-46.4286
C9H6ORF203	9	43435674	43446267	-	53.7037	100	-46.2963
NAA50	1	58847733	58879203	-	31.553	77.7778	-46.2248
CIP29	5	57774486	57823736	+	53.7963	100	-46.2037
ELMOD1	15	17375527	17461023	+	43.7976	90	-46.2024
GBP4	3	54643139	54683050	+	12.5	58.5714	-46.0714
FBXL12	7	15511711	15518457	-	20.625	66.6667	-46.0417
SERPINA3-3	21	60927758	60935160	+	16.5714	62.5	-45.9286
ELFN2	5	76173495	76175969	-	7.44851	53.3333	-45.8848
LZTS2	26	21703370	21710503	+	41.6402	87.5	-45.8598
5S_rRNA	12	9986934	9987011	+	29.1667	75	-45.8333
DBP	18	55722336	55729578	-	3.63636	49.4545	-45.8182
SLC35D3	9	75897878	75900146	+	15.874	61.6667	-45.7927
STEAP4	4	72833497	72862043	-	6.25	51.9841	-45.7341
ENSBTAG00000048298	29	38296258	38305262	-	20.9524	66.6667	-45.7143
NUTF2	18	35476833	35491550	+	30.0758	75.7576	-45.6818
SDHA	20	71940743	71964107	-	50.7056	96.3816	-45.676
SYNJ2BP	10	82347063	82386494	-	50.3415	96	-45.6585
RLIM	X	81551755	81571039	+	21.0526	66.6667	-45.614
FAM71E1	18	57066061	57071540	-	54.4444	100	-45.5556
FGD1	X	97364883	97402545	-	42.9152	88.3776	-45.4625
CCDC142	11	10134547	10140887	+	7.40415	52.8571	-45.453
SAMD13	3	59964563	60011583	-	48.3333	93.75	-45.4167
PXMP4	13	63726558	63743492	-	54.619	100	-45.381
MAP3K10	18	49872449	49887851	+	54.665	100	-45.335
WNT2B	3	30942961	30957520	-	54.734	100	-45.266
ENSBTAG00000047871	3	102526631	102541169	-	38.0952	83.3333	-45.2381
WRB	1	140944009	140958949	+	54.7684	100	-45.2316
GHRHR	4	65793129	65809031	-	35.8541	81.0606	-45.2066
AK6	20	10300553	10314075	+	16.6667	61.7593	-45.0926
NEK2	16	73674452	73683624	+	48.7154	93.75	-45.0346
MRI1	7	12934835	12941251	+	46.6532	91.6667	-45.0134
GIN1	7	104530077	104559401	-	55	100	-45
GEMIN2	21	49571621	49593136	+	55	100	-45
FOSL1	29	44673879	44679325	-	41.2679	86.25	-44.9821
NDOR1	11	105883825	105892426	-	50.3407	95.303	-44.9623
GABARAPL2	18	2907580	2917649	+	44.5294	89.4737	-44.9443
ENSBTAG00000000886	15	57434891	57523813	-	32.6488	77.5	-44.8512
ZNF691	3	103983019	103988377	-	55.1648	100	-44.8352
SETMAR	1	140923414	140933074	-	35.1852	80	-44.8148
MSX2	20	6360600	6365489	+	5.26316	50	-44.7368
ANKRD40	19	36655574	36675085	+	32	76.6667	-44.6667
HSD17B11	6	104006456	104056137	-	55.3423	100	-44.6577
PQLC2	2	133933077	133949856	-	51.8102	96.4286	-44.6184
ORMDL3	19	40907227	40913526	-	55.4113	100	-44.5887
WDR36	10	87645611	87686661	-	26.9573	71.4254	-44.468
SFXN3	26	21731746	21738756	+	55.5556	100	-44.4444
SLITRK4	X	26731211	26733724	-	22.2222	66.6667	-44.4444
EIF1AD	29	44756084	44759164	-	0	44.4444	-44.4444
ARMCX2	X	55447561	55451996	-	0	44.4444	-44.4444
CBX1	19	39032381	39051471	+	2.77778	47.2222	-44.4444
MAJIN	29	43777687	43802953	-	55.5714	100	-44.4286
C11orf53	15	21875712	21877553	+	27.5725	71.9697	-44.3972
KRT35	19	42313515	42317810	-	15.6046	60	-44.3954
MEX3C	24	51117496	51135900	-	44.4986	88.8889	-44.3903
PDIA3	21	55924230	55946434	+	35.6777	80	-44.3223
KCNJ8	5	88852393	88860007	+	5.71429	50	-44.2857
UBE2B	7	47528581	47541198	+	5.83333	50	-44.1667
PBK	8	10819983	10852941	+	55.8929	100	-44.1071
GRM2	22	49674768	49683245	-	55.9122	100	-44.0878
ZNF597	25	2851384	2855519	-	55.9524	100	-44.0476
CSRP2	5	6266018	6274473	-	56.0185	100	-43.9815
PPID	17	41249493	41262410	+	56.0268	100	-43.9732
SFRS9	17	65008122	65014401	-	6.04775	50	-43.9523
MADCAM1	7	44773998	44778671	+	49.9017	93.75	-43.8483
SLC29A4	25	39515688	39526238	-	7.83691	51.6667	-43.8298
COMMD7	13	62647738	62675887	-	56.2075	100	-43.7925
PDCD2L	18	45012684	45030913	+	9.90909	53.5575	-43.6484
AAED1	8	84801832	84817819	-	34.375	77.9762	-43.6012
BRI3BP	17	53067559	53088676	-	18.7566	62.3366	-43.58
B3GNT3	7	5271365	5291295	-	56.4282	100	-43.5718
ENSBTAG00000002089	23	49935473	49947452	+	39.7853	83.3333	-43.548
VSIG8	3	9942947	9950485	+	56.4889	100	-43.5111
EHBP1L1	29	44424071	44439541	+	42.7281	86.2189	-43.4908
C5H12orf10	5	26878370	26885797	-	41.2782	84.7619	-43.4837
FMR1NB	X	30989740	31029258	+	28.1905	71.6667	-43.4762
ZNF79	11	98174566	98189943	+	34.0909	77.5	-43.4091
HTR3C	1	83718073	83721672	-	16.6667	60	-43.3333
LRIF1	3	32512635	32532412	+	6.66667	50	-43.3333
DNASE2B	3	59874336	59892332	-	0	43.3333	-43.3333
CIAPIN1	18	25512317	25525079	-	56.6667	100	-43.3333
GTF2A1L	11	30763319	30811999	+	23.3983	66.6667	-43.2684
HEXA	10	19092344	19126422	-	51.2771	94.4444	-43.1674
TMEM42	22	54903388	54906875	-	56.8376	100	-43.1624
RNASEL	16	65097628	65115555	-	56.8434	100	-43.1566
ENSBTAG00000047467	2	129726530	129728612	+	56.875	100	-43.125
SYCE1	26	50515052	50527036	+	19.375	62.5	-43.125
LMBR1L	5	30879874	30891690	+	56.8831	100	-43.1169
CHST2	1	126870800	126874541	-	6.90476	50	-43.0952
C17H4orf46	17	41307378	41310601	+	0	43.0556	-43.0556
ENSBTAG00000014332	5	99647123	99701630	-	27.7778	70.8333	-43.0556
TMPRSS11F	6	85473854	85512994	-	27.7778	70.8333	-43.0556
ENSBTAG00000021104	3	22768703	22790539	-	52.8932	95.8333	-42.9402
VAMP3	16	46455183	46464710	-	7.06558	50	-42.9344
LYZL4	22	15245986	15250843	-	0	42.8571	-42.8571
ZMAT3	1	88632287	88663997	+	22.7778	65.625	-42.8472
TMEM106C	5	32486385	32491855	-	46.0812	88.8889	-42.8077
SCN3B	15	34769329	34791462	-	1.33333	44.1358	-42.8025
ILKAP	3	118134026	118158557	-	51.7349	94.4444	-42.7095
PPIP5K2	7	104559250	104642552	+	32.3803	75	-42.6197
ENSBTAG00000046987	18	65988435	65989328	+	48.3036	90.9091	-42.6055
CDHR4	22	51005176	51012628	+	9.9537	52.381	-42.4272
MALSU1	4	32057862	32077033	+	40.9091	83.3333	-42.4242
TMEM234	2	122136381	122141767	+	7.6087	50	-42.3913
GLA	X	55224014	55234673	-	43.3333	85.7143	-42.381
ZC3HAV1L	4	103454361	103465193	-	57.6389	100	-42.3611
NUP54	6	92758457	92792459	-	9.375	51.6667	-42.2917
QRICH1	22	51492855	51535040	+	38.5931	80.8333	-42.2403
ZBTB12	23	27274034	27275413	+	7.90124	50	-42.0988
CHIC1	X	82414979	82455573	-	32.9167	75	-42.0833
SLC25A17	5	112564970	112607538	-	46.8007	88.8095	-42.0089
PDE6D	2	120250522	120305878	-	49.7054	91.6667	-41.9612
SLC25A1	17	74633475	74635952	-	58.0486	100	-41.9514
TSEN15	16	66581062	66610924	+	8.05556	50	-41.9444
HIF1AN	26	21291076	21300157	+	38.5417	80.4233	-41.8816
NFATC4	10	20632357	20639714	-	15.3091	57.1429	-41.8337
RHOG	15	52061683	52075146	+	55.4468	97.2222	-41.7755
RITA1	17	63466650	63472165	+	58.2376	100	-41.7624
QTRT2	1	59180323	59203327	+	58.254	100	-41.746
GNL2	3	108892202	108916432	+	58.2556	100	-41.7444
C14H8orf82	14	1602474	1605012	+	24.9384	66.6667	-41.7283
LRRN4	13	48578735	48593922	-	43.8185	85.5114	-41.6928
PSMB1	9	105655749	105673470	-	50	91.6667	-41.6667
ZPR1	15	27860851	27869595	-	50	91.6667	-41.6667
FCRL3	3	12684810	12717577	+	58.3333	100	-41.6667
SYCP3	5	65881780	65888886	-	0	41.6667	-41.6667
SLC30A4	10	65176255	65202411	+	58.3333	100	-41.6667
HSCB	17	70305454	70316306	+	58.3333	100	-41.6667
SERPINB10	24	62615491	62638833	+	58.3333	100	-41.6667
ENSBTAG00000047324	26	16498733	16538258	-	33.3333	75	-41.6667
NDUFC2	29	18074821	18083006	+	8.33333	50	-41.6667
CLCA3	3	57553954	57588483	-	25	66.6667	-41.6667
GIMAP7	4	113910742	113941457	-	25	66.6667	-41.6667
ENSBTAG00000045645	4	93643427	93645493	+	41.6667	83.3333	-41.6667
DOC2B	19	23044440	23067069	+	41.601	83.2386	-41.6376
ACP6	3	22064166	22085071	+	42.8431	84.2857	-41.4426
ZNF45	18	52429558	52446106	+	48.6014	90	-41.3986
HIC1	19	23655531	23659389	+	15.5348	56.9303	-41.3954
AES	7	21977262	21983594	+	25	66.369	-41.369
UTP15	20	7973680	7992443	-	50.3008	91.6667	-41.3659
SGSH	19	53041244	53048384	+	58.6494	100	-41.3506
PREB	11	72493261	72497358	+	25.36	66.6667	-41.3066
ENSBTAG00000003575	23	30186451	30193866	-	8.71212	50	-41.2879
GART	1	1265743	1292028	+	58.7302	100	-41.2698
ENSBTAG00000007794	19	41720559	41731744	-	0	41.2698	-41.2698
CIP2A	1	53727496	53754034	-	14.2857	55.5556	-41.2698
TBC1D20	13	61123467	61142447	+	45.6854	86.942	-41.2565
FAM212B	3	31719424	31733085	+	58.7626	100	-41.2374
KRT78	5	27258342	27266306	+	46.1536	87.3333	-41.1797
ENSBTAG00000000269	8	44573091	44619054	+	36.6667	77.7778	-41.1111
RBM27	7	59406125	59463982	+	52.6531	93.75	-41.0969
ARSI	7	63648253	63653794	-	21.5436	62.5	-40.9564
PTCRA	23	16554041	16559394	+	45.0926	85.9524	-40.8598
ENSBTAG00000039306	15	82827818	82828753	-	25.8333	66.6667	-40.8333
GPI	18	44979578	45007642	+	59.1967	100	-40.8033
THBS2	9	104735657	104760261	-	25.2068	65.9461	-40.7394
MCART1	8	62434127	62452580	-	15.2557	55.9908	-40.7351
SEC24A	7	47754927	47832191	+	41.3294	82.0513	-40.7219
DIMT1	20	16996171	17006619	+	6.38889	47.0833	-40.6944
IDE	26	13920375	14012061	-	46.8134	87.5	-40.6866
MINDY1	3	19808483	19817752	+	59.375	100	-40.625
REPS1	9	77666178	77757440	-	59.4284	100	-40.5716
ENSBTAG00000014345	13	74526199	74535935	-	19.4444	60	-40.5556
IL27	25	26319022	26324595	-	0	40.5556	-40.5556
EMC10	18	57071805	57078304	+	57.5232	98.0769	-40.5537
ANGEL2	16	72473639	72491699	+	20.5663	61.1111	-40.5448
DDX46	7	47852147	47903296	+	44.5119	85	-40.4881
RPL3L	25	1508568	1515379	-	9.52381	50	-40.4762
LATS1	9	88008820	88046821	-	59.5324	100	-40.4676
IGFLR1	18	46641558	46644180	-	22.0726	62.5	-40.4274
GSDMA	19	40943950	40955437	+	51.3487	91.6667	-40.318
ZCCHC4	6	46415046	46464861	+	44.7143	85	-40.2857
KCNAB3	19	28214105	28220774	-	46.491	86.756	-40.2649
EFCAB9	20	3892867	3898661	+	56.4286	96.6667	-40.2381
ENSBTAG00000037570	29	42120556	42155545	-	22.3016	62.5	-40.1984
DDT	17	73316336	73319008	+	10.5034	50.6243	-40.1209
RNF166	18	13969303	13977633	-	59.9206	100	-40.0794
NUDT1	25	41522214	41527685	-	59.9206	100	-40.0794
PTRH1	11	98406893	98408784	-	59.9537	100	-40.0463
ENSBTAG00000037375	18	64758707	64766511	-	39.9621	80	-40.0379
GMEB1	2	125343515	125370269	-	60	100	-40
KLHDC9	3	8407875	8409695	-	60	100	-40
ENSBTAG00000021501	3	57499184	57531728	-	60	100	-40
ENSBTAG00000025954	8	7133795	7135969	+	0	40	-40
ENSBTAG00000038551	11	93731042	93731977	+	0	40	-40
ENSBTAG00000011563	12	87679928	87684129	-	60	100	-40
ENSBTAG00000048047	13	15207089	15208538	-	0	40	-40
MAP9	17	1907141	1931362	+	10	50	-40
ENSBTAG00000024934	19	50915619	50922806	+	0	40	-40
CCDC125	20	10329064	10351647	+	60	100	-40
IDO1	27	34686577	34699480	+	0	40	-40
ZNF383	18	47513087	47545032	+	50.0905	90	-39.9095
CD274	8	39497223	39514616	-	0	39.881	-39.881
ZNF382	18	47150305	47180829	-	11.8304	51.7007	-39.8703
ZCCHC13	X	81941608	81942135	-	28.8889	68.75	-39.8611
ZDHHC4	25	38953354	38961974	+	60.1515	100	-39.8485
SYCP2	13	57125794	57197458	+	29.8571	69.6296	-39.7725
CITED1	X	83495862	83501893	+	0.980392	40.7459	-39.7655
COMTD1	28	31170966	31173042	-	60.2453	100	-39.7547
COX4I1	18	11799175	11807341	+	17.5506	57.2443	-39.6937
MPC1	9	102880277	102893601	-	28.4099	68.0833	-39.6735
PARP9	1	67559268	67589062	-	40.3285	80	-39.6715
INA	26	24131990	24144138	+	10.334	50	-39.666
AIDA	16	26862374	26908257	-	57.2222	96.875	-39.6528
KMT5B	29	46322745	46345025	-	52.0833	91.6667	-39.5833
DAD1	10	22073358	22095132	+	56.25	95.8333	-39.5833
EME1	19	36928418	36934787	-	60.4167	100	-39.5833
SRPK3	X	39912160	39916763	+	60.4412	100	-39.5588
MRM2	25	41527726	41533975	+	27.1111	66.6667	-39.5556
NEFH	17	70821078	70828226	+	33.2809	72.7778	-39.4968
COPS9	3	120123114	120127712	-	36.9204	76.398	-39.4776
RIMKLB	5	101581511	101618950	-	24.1503	63.6111	-39.4608
ENSBTAG00000044011	13	26026827	26035948	-	13.3333	52.7778	-39.4444
TIMM17B	X	92088348	92092138	-	53.4921	92.8571	-39.3651
RNF207	16	47968523	47985490	-	35.2165	74.5798	-39.3633
ENSBTAG00000040169	18	65197726	65211381	+	8.97059	48.3333	-39.3627
SHD	7	21002693	21010652	-	21.3404	60.6818	-39.3414
KLRG2	4	103799172	103814789	-	33.9968	73.3333	-39.3365
SPPL2C	19	46492710	46494782	+	5.80357	45.1389	-39.3353
POLDIP3	5	113982763	114005896	-	50.6667	90	-39.3333
GPR37L1	16	70886830	70890746	+	24.2154	63.5417	-39.3263
TRDMT1	13	31853810	31905555	-	44.0625	83.3333	-39.2708
FN3KRP	19	50555062	50562978	-	60.75	100	-39.25
SRPRA	29	29986076	29991236	-	55.2288	94.4444	-39.2157
ATG9B	4	114394496	114401832	-	17.949	57.1429	-39.1938
NAT11	29	43032947	43044726	+	53.697	92.8571	-39.1602
TGS1	14	24747219	24772713	+	60.8974	100	-39.1026
FUT4	15	16242002	16243411	-	0	39.0443	-39.0443
ENSBTAG00000015987	18	61849212	61855551	+	10.9722	50	-39.0278
ADPGK	10	19377402	19409943	-	53.8479	92.8571	-39.0092
TXN2	5	75258029	75267776	-	61.0119	100	-38.9881
CYTH4	5	76080309	76111131	+	25.44	64.4277	-38.9877
GEMIN5	7	68062402	68101734	-	56.2894	95.2381	-38.9487
ENSBTAG00000039321	19	43562851	43571700	+	32.5	71.4286	-38.9286
ACS	15	75047569	75068534	+	51.577	90.4762	-38.8991
C9H6orf163	9	63430809	63458705	-	58.3333	97.2222	-38.8889
FGFBP1	6	115940219	115943190	-	36.1111	75	-38.8889
ENSBTAG00000000336	18	61227637	61232066	+	61.1111	100	-38.8889
ROM1	29	41655047	41657047	+	0	38.8889	-38.8889
ENSBTAG00000012171	2	86340778	86341872	+	50	88.8889	-38.8889
PODN	3	93728705	93751305	-	34.6517	73.5348	-38.8831
TBC1D12	26	15754511	15850136	+	51.2036	90	-38.7964
CARMIL3	10	20904645	20921516	-	58.7129	97.5	-38.7871
ABCC6	25	14577546	14643306	-	41.5443	80.33	-38.7857
CYB5D1	19	28159800	28161241	+	27.8846	66.6667	-38.7821
PRPF38B	3	34785792	34793589	-	2.90043	41.6667	-38.7662
SLC15A3	29	37856702	37871618	-	10.5102	49.196	-38.6858
SPACA6	18	58015811	58025331	+	29.1971	67.8571	-38.66
FAM222B	19	20734088	20786818	-	49.9649	88.6243	-38.6594
TP53INP2	13	64624466	64626041	+	13.8725	52.5	-38.6275
VRK2	11	40548044	40650666	+	52.3468	90.9091	-38.5623
ENSBTAG00000035122	X	143653392	143661756	+	36.9697	75.5088	-38.5391
ENSBTAG00000047147	1	41700079	41756925	+	57.5159	96.0317	-38.5159
SHROOM1	7	46035068	46038731	-	11.4915	50	-38.5085
RPL26L1	20	4626432	4632649	+	61.5	100	-38.5
TM6SF1	21	25394313	25424181	-	34.2262	72.6496	-38.4234
YPEL5	11	69688037	69702229	-	29.2669	67.6768	-38.4098
SDR16C6	14	25153583	25179651	-	61.6071	100	-38.3929
MSTO1	3	15093505	15097679	-	61.629	100	-38.371
TMEM92	19	37020550	37026396	-	16.4286	54.7932	-38.3647
LINGO1	21	33292504	33294348	-	41.6667	80	-38.3333
ERLEC1	11	36371087	36395686	+	5	43.3333	-38.3333
HIAT1	3	43332801	43386388	-	57.8334	96.1538	-38.3204
CAP1	3	106638795	106667878	-	44.375	82.6923	-38.3173
SYNGR4	18	55510095	55520151	+	51.7039	90	-38.2961
SDF2	19	20648944	20656236	-	49.2063	87.5	-38.2937
AHCYL1	3	33513768	33556281	-	36.7273	75	-38.2727
NFE2	5	25929035	25936083	+	28.464	66.6667	-38.2027
USP19	22	51470661	51482027	+	61.8056	100	-38.1944
MTCP1	X	38795145	38796283	+	11.8056	50	-38.1944
EFEMP1	11	38338744	38408288	-	39.1751	77.3333	-38.1582
LYPD2	14	2829285	2831334	+	11.8431	50	-38.1569
KRT5	5	27541327	27547599	+	45.2048	83.3333	-38.1285
METAP1D	2	24512078	24590687	-	59.4184	97.5	-38.0816
TC2N	21	57075109	57117586	-	62	100	-38
MARS	5	56289163	56307931	-	52.1485	90.0916	-37.9431
POLR3F	13	38841092	38855175	+	31.3988	69.3333	-37.9345
SRP72	6	73511906	73537572	+	16.6667	54.5455	-37.8788
MOGAT1	2	111602255	111631564	+	42.1212	80	-37.8788
FBXO17	18	48909650	48919627	-	53.8095	91.6667	-37.8571
SLC11A2	5	28887967	28914607	+	42.1693	80	-37.8307
DNAJA2	18	15431046	15442609	-	4.08696	41.8699	-37.783
ENSBTAG00000048126	X	15232587	15233199	+	22.2222	60	-37.7778
TMEM235	19	54546914	54552469	-	62.2374	100	-37.7626
FAM53C	7	51349485	51358857	+	21.201	58.9286	-37.7276
ENSBTAG00000005267	26	50573881	50574822	-	51.2183	88.8889	-37.6706
ARHGAP30	3	8439001	8453973	+	27.839	65.5071	-37.6681
ORAI2	25	35114124	35126594	-	28.2117	65.8392	-37.6275
LARS	7	59319662	59382124	-	58.373	96	-37.627
RPRML	19	45889155	45889866	+	14.375	52	-37.625
NOVA2	18	53874463	53889874	-	8.24023	45.8333	-37.5931
CCL28	20	31391483	31409955	+	13.1212	50.625	-37.5038
SEPT1	25	26817914	26821527	-	54.1667	91.6667	-37.5
CLDN16	1	77469357	77492294	-	12.5	50	-37.5
POLR2H	1	83437865	83442294	-	0	37.5	-37.5
CHI3L2	3	32269408	32284496	-	62.5	100	-37.5
ENSBTAG00000048226	8	71173663	71176608	+	50	87.5	-37.5
GATM	10	65325342	65341352	+	0	37.5	-37.5
RPL7A	11	104311808	104315125	+	0	37.5	-37.5
ENSBTAG00000032727	12	55049153	55049533	+	62.5	100	-37.5
ANXA13	14	17734175	17748402	+	20.8333	58.3333	-37.5
PDCD4	26	31718068	31744683	+	40	77.5	-37.5
PI3	13	74272869	74274940	+	29.1667	66.6667	-37.5
PCSK1N	X	92018743	92023258	-	6.95402	44.4444	-37.4904
NCAPG	6	38765969	38812051	+	19.9179	57.3626	-37.4447
LDLRAD2	2	131589017	131597324	-	7	44.4444	-37.4444
PFDN2	3	8395605	8407551	+	52.587	90	-37.413
CCDC154	25	1126769	1133966	-	27.8691	65.2778	-37.4087
ZNF420	18	47700143	47727252	-	62.619	100	-37.381
LARGE2	15	76826958	76832191	+	62.6284	100	-37.3716
PFN1	19	27081319	27084643	+	33.5317	70.8333	-37.3016
CPSF2	21	57395846	57429002	+	62.6984	100	-37.3016
SAFB2	7	19908341	19936959	+	44.898	82.1606	-37.2626
C18H19orf12	18	40455366	40467458	-	29.4118	66.6667	-37.2549
C1QL3	13	31280684	31287466	-	46.0993	83.3333	-37.234
HINFP	15	30228672	30237437	+	62.7669	100	-37.2331
BLZF1	16	37838604	37860891	+	10	47.2222	-37.2222
DCK	6	88049498	88077488	+	20	57.1429	-37.1429
S100B	1	148009651	148016981	-	54.5455	91.6667	-37.1212
UBAP2L	3	16318128	16358192	-	54	91.1111	-37.1111
PDAP1	25	37532740	37544696	+	31.3131	68.4211	-37.1079
PTHLH	5	82246522	82258858	+	6.25	43.3333	-37.0833
MRPL46	21	19858317	19867590	-	11.5385	48.6051	-37.0666
AP5B1	29	44563255	44566140	-	51.025	88.0556	-37.0305
TCEA2	13	54276808	54284473	-	62.9766	100	-37.0234
EMILIN3	13	70685087	70688831	-	62.9833	100	-37.0167
TMED3	21	25993165	26004025	+	43.5355	80.5	-36.9645
CKMT2	7	83554315	83579633	+	40.2381	77.1678	-36.9297
ALKBH6	18	46870116	46875864	-	33.9836	70.8333	-36.8497
FBP1	8	82460864	82491694	-	54.8306	91.6667	-36.8361
PDE4D	20	20268721	20321935	+	60.0446	96.875	-36.8304
S1PR2	7	15974816	15982578	-	18.4353	55.193	-36.7577
AARD	14	49497628	49504203	-	10.6475	47.3684	-36.7209
SHISA4	16	49618802	49620917	+	49.0236	85.7143	-36.6907
MMAB	17	65882910	65892166	+	63.3333	100	-36.6667
GPR101	X	20577362	20578873	-	13.3333	50	-36.6667
HSD17B6	5	57004646	57026537	-	11.1111	47.7778	-36.6667
ENSBTAG00000045670	29	38594536	38600471	-	11.1111	47.7778	-36.6667
GTPBP3	7	5709942	5713187	-	52.9437	89.5833	-36.6396
ENSBTAG00000003606	14	2512226	2540475	-	32.9232	69.5607	-36.6375
RETREG3	19	43298125	43316234	-	41.1527	77.7778	-36.6251
DSCC1	14	83641889	83654475	-	29.6154	66.2338	-36.6184
TSEN34	18	63393523	63397442	-	37.746	74.359	-36.6129
C19H17orf62	19	50765355	50771395	+	63.3974	100	-36.6026
EFCAB1	14	21456452	21464699	-	18.9815	55.5556	-36.5741
ELOVL1	3	103233547	103238303	+	63.4343	100	-36.5657
CKAP2	12	21600280	21625618	-	45.0629	81.6129	-36.55
SGPP1	10	76248673	76281374	-	33.8756	70.4248	-36.5492
FGD3	8	85820087	85852096	+	36.4383	72.9825	-36.5441
OAS2	17	63611774	63640159	-	26.0506	62.5926	-36.542
ENSBTAG00000019399	2	127507867	127517515	-	51.9444	88.4615	-36.5171
OPALIN	26	17547465	17561751	-	30.1587	66.6667	-36.5079
INTS14	10	12414154	12448221	-	46.2037	82.6667	-36.463
NIPA1	2	916140	963744	+	60.2545	96.6667	-36.4122
ACTRT3	1	98396412	98398345	+	47.619	84	-36.381
CTAGE5	21	49665666	49738270	+	63.663	100	-36.337
FOXO4	X	84822740	84831551	-	39.9026	76.1905	-36.2879
SEC23A	21	49489517	49555507	-	54.4453	90.625	-36.1797
HEPACAM2	4	10372349	10419397	-	37.5893	73.7337	-36.1444
RNASEH2B	12	20417680	20480648	+	58.1416	94.2744	-36.1328
SCGB2A2	29	41396639	41400056	+	63.8889	100	-36.1111
PCGF6	26	24153121	24183826	-	25	61.1111	-36.1111
HYAL4	4	88965021	88977481	+	33.3333	69.4444	-36.1111
TMEM128	6	107477962	107493240	+	37.5	73.6111	-36.1111
PWWP2A	7	73779312	73797972	-	30.6152	66.6667	-36.0514
YBX1	3	104112934	104133708	-	22.3657	58.4102	-36.0445
INTS10	27	37487668	37521134	-	56.4591	92.5	-36.0409
RHOF	17	55759606	55773011	+	45.7937	81.8182	-36.0245
ZHX1	14	18126451	18149245	+	24.5359	60.5556	-36.0196
ENSBTAG00000048032	15	84278445	84279377	+	12.5	48.4848	-35.9848
EIF2AK2	11	19578982	19621259	-	32.5521	68.5211	-35.969
CEP57	15	14717411	14757469	-	64.0467	100	-35.9533
NHLRC2	26	34584585	34640028	+	59.0873	95	-35.9127
SLC35D1	3	78601770	78644543	+	17.8384	53.7193	-35.8809
PPP1R13L	18	53432747	53447531	-	33.2224	69.1002	-35.8778
MTFMT	10	11883590	11908872	-	35.0618	70.9239	-35.8622
LSM10	3	110065581	110068037	+	0.617284	36.4583	-35.841
SLC35A2	X	92098162	92105518	-	64.1608	100	-35.8392
ANKZF1	2	107902020	107908498	+	64.2722	100	-35.7278
INCA1	19	27047777	27052238	+	64.2857	100	-35.7143
HPX	15	47226087	47235666	+	39.2929	75	-35.7071
CUL4B	X	4752579	4783555	+	15.7143	51.3889	-35.6746
SLC12A2	7	26973462	27064924	-	55.0988	90.7692	-35.6705
FEZF2	22	39068359	39073040	+	18.8384	54.4444	-35.6061
ZBTB49	6	107416938	107443062	-	56.8682	92.4442	-35.576
AAMDC	29	18250502	18284062	-	53.3333	88.8889	-35.5556
GHDC	19	42946040	42949784	-	25.1838	60.7143	-35.5305
ZNF331	18	61020212	61032896	-	30.2381	65.7609	-35.5228
ARL6IP6	2	43543016	43584232	-	62.585	98.0392	-35.4542
DMRTB1	3	93350788	93357702	-	30	65.4348	-35.4348
SERPINA14	21	59667405	59678093	-	64.5833	100	-35.4167
TPH1	15	34990951	35011243	+	58.3333	93.75	-35.4167
IFIH1	2	34217173	34272473	+	14.5833	50	-35.4167
SBK1	25	26077327	26081192	+	34.5873	70	-35.4127
POGLUT1	1	64841654	64865032	+	4.62963	40	-35.3704
SNRPB	13	53134613	53143629	+	36.8529	72.2222	-35.3693
ZNF34	14	1491984	1502250	-	64.6388	100	-35.3612
KIF3B	13	62290758	62331052	+	56.1867	91.5476	-35.3609
HUS1	4	75146925	75159359	+	21.4773	56.8254	-35.3481
EEF2KMT	25	4119351	4130232	-	61.0913	96.4286	-35.3373
DPEP3	18	35576307	35580517	-	43.6932	79.0196	-35.3264
RELB	18	53099825	53127762	+	40.2574	75.5795	-35.3222
SCN1B	18	45960622	45970522	+	20.9048	56.1905	-35.2857
CCL25	7	18000484	18003965	+	25.2795	60.5556	-35.2761
GPRC5B	25	17588928	17608885	-	36.9719	72.2222	-35.2503
SSR2	3	14808605	14815178	+	64.7727	100	-35.2273
KCNC1	15	35272154	35317245	-	25.424	60.6204	-35.1964
POU4F3	7	59524545	59525876	+	2.33333	37.5	-35.1667
CLEC10A	19	27466190	27471041	-	4.54545	39.6825	-35.1371
ABHD4	10	22045427	22056366	-	64.8693	100	-35.1307
BoLA DR-ALPHA	23	25587526	25592227	-	39.881	75	-35.119
ENSBTAG00000038981	7	18709398	18743679	-	24.898	60	-35.102
ALYREF	19	51609699	51613483	+	57.6578	92.7536	-35.0959
UBXN11	2	127406823	127429124	+	50.8812	85.9524	-35.0712
B9D1	19	34709547	34717882	+	64.9315	100	-35.0685
TVP23B	19	33585303	33594740	-	51.0476	86.1111	-35.0635
RHOD	29	45685402	45694819	+	62.1667	97.2222	-35.0556
BRD2	23	7240060	7247225	+	37.5	72.549	-35.049
SIX1	10	73068706	73072802	-	4.05576	39.0805	-35.0247
SLC25A28	26	20466104	20476402	-	32.7652	67.7778	-35.0126
KHNYN	10	20569774	20578425	-	42.5601	77.561	-35.0009
STX11	9	82632473	82633336	+	5	40	-35
ARL5B	13	20592075	20613350	+	15	50	-35
TSPAN33	4	93881396	93901223	+	48.618	83.5714	-34.9534
DYNC1LI1	22	7045916	7098962	-	41.9311	76.8707	-34.9396
NFXL1	6	68239350	68299616	-	65.1322	100	-34.8678
WFIKKN1	25	540854	543387	+	31.8026	66.6667	-34.864
MAF	18	6551586	6552719	-	11.8056	46.6667	-34.8611
MMP20	15	6278371	6336539	+	25.7077	60.5655	-34.8578
YWHAQ	11	87842280	87873674	+	24.1837	58.9487	-34.765
ZNF318	23	16901443	16928392	-	39.75	74.515	-34.765
HLTF	1	120013765	120075520	+	36.6667	71.4286	-34.7619
SPDEF	23	8537368	8554696	-	45.5059	80.2632	-34.7572
MBTPS2	X	128669636	128713850	-	47.619	82.3718	-34.7528
KRI1	7	16288062	16297653	-	63.2599	98	-34.7401
NDUFAF5	13	7532718	7557302	+	57.4831	92.2222	-34.7391
TEKT2	3	110312376	110316779	-	5.27273	40	-34.7273
THG1L	7	71361664	71368566	+	4.16667	38.8889	-34.7222
ACTG1	19	51868429	51871276	+	19.4444	54.1667	-34.7222
CIB1	21	22043354	22046525	-	9.0295	43.75	-34.7205
IGSF1	X	15186560	15201911	-	17.3663	52.0833	-34.717
NUDT6	17	35146244	35205444	+	38.6325	73.3333	-34.7009
CEP95	19	49338200	49374922	+	65.3205	100	-34.6795
MSL3	X	142041442	142056938	-	21.5751	56.25	-34.6749
CACNG5	19	63621226	63627088	+	23.3673	58.0303	-34.663
ID2	11	88584862	88587166	-	0.952381	35.6061	-34.6537
NFS1	13	65545941	65563035	-	40.4167	75	-34.5833
ENSBTAG00000047857	27	14906506	14918534	-	28	62.5	-34.5
CARNS1	29	45957524	45964322	+	21.2323	55.7018	-34.4695
ASF1A	9	32549921	32562773	-	28.0979	62.5397	-34.4417
LRRC3	1	145885350	145887681	+	2.46914	36.9048	-34.4356
PPP2R5A	16	73077108	73151753	-	51.2789	85.7143	-34.4354
SNAI1	13	78766068	78772194	+	46.6591	81.093	-34.4339
ATPAF1	3	100065497	100090042	+	65.625	100	-34.375
MS4A15	29	37695483	37703529	+	22.7692	57.1429	-34.3736
MAL2	14	47140708	47173966	-	18.0646	52.4286	-34.364
IMP4	2	1247984	1252957	+	33.3333	67.6768	-34.3434
IMPA2	24	43189865	43209021	+	34.1862	68.5185	-34.3323
ATP11B	1	84722368	84818534	-	61.9643	96.2963	-34.332
LRPPRC	11	26185559	26284636	-	55.8203	90.142	-34.3218
UCN2	22	51890963	51891301	+	65.7143	100	-34.2857
ARMC5	25	27750890	27758215	+	65.7143	100	-34.2857
RNPEPL1	3	120320961	120324657	+	65.7407	100	-34.2593
IL17REL	5	120992689	120995979	-	6.09391	40.3519	-34.2579
TK1	19	54596647	54610033	+	52.9762	87.2199	-34.2437
PGM3	9	23358371	23384805	-	65.7576	100	-34.2424
CENPS	16	44017901	44032547	-	37.2006	71.4286	-34.228
CWC22	2	16820521	16882492	+	43.75	77.963	-34.213
BPIFA2B	13	63165306	63175675	+	19.1667	53.3333	-34.1667
COQ2	6	99812238	99839387	-	54.7222	88.8889	-34.1667
TCTEX1D2	1	71489285	71516789	-	32.5	66.6667	-34.1667
C4orf48	6	109868827	109870154	-	65.8514	100	-34.1486
ENSBTAG00000039016	13	53845848	53865217	+	32.5397	66.6667	-34.127
PMS2	25	38559729	38575940	-	35	69.1111	-34.1111
CAPN10	3	120332023	120339480	-	58.7534	92.8571	-34.1038
FLVCR2	10	87160747	87200485	+	37.4721	71.5466	-34.0745
LETMD1	5	28847112	28854786	+	37.5	71.5278	-34.0278
SCARNA2	3	34395251	34395683	-	5.55556	39.5833	-34.0278
YEATS4	5	44318357	44342854	-	15.625	49.5707	-33.9457
FBXO41	11	11168281	11179097	+	37.6676	71.6047	-33.9371
ILDR2	3	1955064	2022631	+	35.9401	69.8696	-33.9295
CNGA3	11	3553257	3590989	+	57.5128	91.4286	-33.9158
MCAM	15	30414474	30422213	-	58.7188	92.6304	-33.9116
CNNM3	11	2730998	2762524	+	54.7443	88.6404	-33.8961
EDN2	3	105299335	105305259	+	32.5203	66.4141	-33.8938
IDS	X	32309003	32324475	-	53.6364	87.5	-33.8636
XPA	8	63338261	63365679	-	14.2857	48.1481	-33.8624
ZNF219	10	26053957	26056906	+	41.144	75	-33.856
CABP5	18	55294576	55303680	-	5.55556	39.3939	-33.8384
PRP5	23	34357710	34379025	-	18.75	52.5	-33.75
TULP1	23	9422868	9437261	-	48.0938	81.8182	-33.7244
FGF19	29	47591667	47595475	-	26.6754	60.3968	-33.7214
PRAF2	X	92231884	92234517	-	10.7395	44.4444	-33.7049
GZMM	7	44797942	44803445	+	58	91.6667	-33.6667
CDK2AP2	29	46033674	46035477	-	5.55556	39.2191	-33.6636
ENSBTAG00000048086	X	60849983	60851564	-	66.3492	100	-33.6508
DES	2	108075460	108082534	+	18.2796	51.9231	-33.6435
ANKRD34A	3	21519979	21521463	+	44.1552	77.7778	-33.6225
TPRA1	22	60590209	60598690	+	36.3911	70	-33.6089
LRIG3	5	54884677	54935650	+	58.9286	92.5	-33.5714
ARHGDIB	5	95376923	95395815	+	6.66667	40.2381	-33.5714
ENSBTAG00000035707	8	65908757	65918894	+	16.4545	50	-33.5455
FMO4	16	39722590	39759444	+	66.4583	100	-33.5417
FAM212A	22	51001140	51002896	-	14.4231	47.9167	-33.4936
DYNLT1	9	96486514	96497234	-	36.8875	70.3704	-33.4829
CRACR2B	29	50710076	50739409	-	22.9818	56.4444	-33.4626
METTL7B	5	57899029	57901211	-	55	88.4615	-33.4615
TBC1D24	25	1981117	2004112	+	60.4089	93.86	-33.4511
AUP1	11	10093115	10096146	+	2.92929	36.3636	-33.4343
C3orf33	1	112777479	112802942	+	36.9441	70.3704	-33.4262
NPHP3	1	137902568	137957297	+	23.8475	57.2727	-33.4252
ERCC3	2	5181037	5211357	+	66.5774	100	-33.4226
MLN	23	7865124	7872669	-	34.4781	67.8571	-33.379
NDUFS2	3	8309350	8318876	-	24.3191	57.6866	-33.3675
IGBP1	8	103392507	103426196	-	9.55285	42.9167	-33.3638
ENSBTAG00000003200	20	24233178	24292919	+	54.5375	87.8968	-33.3593
ENSBTAG00000045677	4	107295010	107297429	-	33.3333	66.6667	-33.3333
MRPL39	1	10201965	10217710	+	66.6667	100	-33.3333
CRYGS	1	81281008	81286776	+	66.6667	100	-33.3333
HTR3C	1	83676971	83683796	-	66.6667	100	-33.3333
ENSBTAG00000021906	1	153531717	153547327	-	66.6667	100	-33.3333
FCGR1A	3	20847979	20856929	-	66.6667	100	-33.3333
SENP1	5	32363553	32407690	+	66.6667	100	-33.3333
CSN1S2	6	87262457	87280936	+	66.6667	100	-33.3333
APBA3	7	21440493	21447907	+	66.6667	100	-33.3333
NEIL2	8	7462367	7472786	-	66.6667	100	-33.3333
C10H14ORF1	10	87913060	87921648	-	66.6667	100	-33.3333
ENSBTAG00000024019	11	36563190	36567516	-	66.6667	100	-33.3333
PNO1	11	66566347	66575632	+	66.6667	100	-33.3333
GPR21	11	94188119	94190302	+	66.6667	100	-33.3333
RNF208	11	105878864	105879664	+	66.6667	100	-33.3333
KDELC1	12	83003051	83016227	-	66.6667	100	-33.3333
SRXN1	13	60944183	60949364	+	66.6667	100	-33.3333
MCMDC2	14	33074314	33113841	+	66.6667	100	-33.3333
NPPA	16	42712044	42713502	+	66.6667	100	-33.3333
HSPB3	20	24659525	24660204	-	66.6667	100	-33.3333
5S_rRNA	22	58712296	58712414	-	66.6667	100	-33.3333
SLC17A3	23	31741804	31778647	+	66.6667	100	-33.3333
BRICD5	25	1742073	1743503	-	66.6667	100	-33.3333
ENSBTAG00000008412	25	27215012	27218439	-	66.6667	100	-33.3333
ENSBTAG00000046314	X	56796341	56826755	-	66.6667	100	-33.3333
EBP	X	91735333	91739378	+	66.6667	100	-33.3333
ASCL3	15	44246871	44247423	+	16.6667	50	-33.3333
ENSBTAG00000039932	18	63186253	63188384	+	16.6667	50	-33.3333
TULP2	18	55930396	55938573	-	48.8889	82.2222	-33.3333
U6	5	76346985	76347091	-	0	33.3333	-33.3333
TSSK6	7	3730630	3731451	+	0	33.3333	-33.3333
ENSBTAG00000047177	7	15707595	15709872	-	0	33.3333	-33.3333
ENSBTAG00000039886	7	40445995	40448313	-	0	33.3333	-33.3333
FEM1B	10	15080222	15092340	+	33.3333	66.6667	-33.3333
TMEM70	14	39354351	39362288	+	0	33.3333	-33.3333
ENSBTAG00000045881	15	14156932	14157020	-	0	33.3333	-33.3333
RPL27A	15	44469327	44472127	-	0	33.3333	-33.3333
ENSBTAG00000037991	15	46902643	46904084	+	0	33.3333	-33.3333
OR52N1	15	47981948	47982913	+	0	33.3333	-33.3333
ENSBTAG00000030416	18	61931165	61932568	+	0	33.3333	-33.3333
TRAPPC6B	21	49597596	49608630	-	0	33.3333	-33.3333
ENSBTAG00000038718	23	34576555	34581696	-	0	33.3333	-33.3333
PRP9	23	34719327	34731151	-	0	33.3333	-33.3333
GCNT2	23	45370139	45372316	-	0	33.3333	-33.3333
PSMA8	24	30986486	31007475	-	0	33.3333	-33.3333
ENSBTAG00000009197	29	5682483	5689074	-	0	33.3333	-33.3333
MRGPRG	29	49026020	49026889	-	0	33.3333	-33.3333
IFITM3	29	51367009	51368065	+	0	33.3333	-33.3333
MCTS1	X	4710876	4718733	-	0	33.3333	-33.3333
MAGEA10	X	34800752	34801780	-	0	33.3333	-33.3333
ENSBTAG00000032923	X	49737023	49737868	-	0	33.3333	-33.3333
ENSBTAG00000046123	X	143103987	143315918	-	33.3333	66.6667	-33.3333
5S_rRNA	14	394936	395055	-	22.2222	55.5556	-33.3333
ENSBTAG00000012026	5	100623083	100641927	+	50	83.3333	-33.3333
FKTN	8	97035507	97073759	+	50	83.3333	-33.3333
ZSCAN29	21	55630358	55639007	-	50	83.3333	-33.3333
ENSBTAG00000017335	6	107264722	107269190	+	50.0171	83.3333	-33.3162
CCDC17	3	101057033	101061007	+	66.6921	100	-33.3079
C11orf95	29	42735168	42738131	-	33.3753	66.6667	-33.2914
C3H1orf123	3	93583352	93590342	+	33.381	66.6667	-33.2857
MSANTD2	29	28615680	28644920	-	63.415	96.6667	-33.2516
FGR	2	126276335	126291824	+	26.9217	60.1717	-33.25
KNDC1	26	50793561	50837647	-	27.551	60.7208	-33.1697
HMX1	6	106868232	106872198	-	3.85714	37.0151	-33.158
MRPS5	11	1895750	1918798	-	54.2125	87.3626	-33.1502
RPUSD1	25	665058	668257	-	66.8519	100	-33.1481
SIAH2	1	118300798	118318258	+	40.3509	73.4848	-33.134
COQ6	10	85725236	85740089	+	35.409	68.4211	-33.012
SPATA2L	18	14617872	14621516	-	67.0049	100	-32.9951
PPP1R32	29	40648859	40657395	+	11.4583	44.4444	-32.9861
FAM78A	11	101477076	101489330	-	36.4641	69.4444	-32.9803
WDR45	X	92234971	92240178	-	54.5238	87.5	-32.9762
SFRP2	17	3829564	3838136	+	17.0359	50	-32.9641
MFHAS1	27	24100833	24103670	-	0.397059	33.3333	-32.9363
LCK	2	122092889	122113823	-	24.2222	57.1429	-32.9206
C14H8orf59	14	79753910	79759169	+	1.66667	34.5833	-32.9167
BCAS2	3	28865272	28879550	+	67.1111	100	-32.8889
ENSBTAG00000035662	10	87297644	87310943	-	55.6122	88.4615	-32.8493
YTHDC1	6	85839655	85877748	+	33.8462	66.6667	-32.8205
SNRPA	18	50299426	50310253	+	63.5088	96.2912	-32.7824
ZNF296	18	53154421	53158137	-	50.5556	83.3333	-32.7778
SLC9A6	X	19608676	19659279	+	47.3958	80.1282	-32.7324
TIMM21	24	4515594	4521309	-	12.2826	45	-32.7174
COQ9	18	25525200	25537104	+	60.101	92.8095	-32.7085
DYTN	2	95376524	95431378	-	67.2917	100	-32.7083
ACBD3	16	29911424	29949907	-	26.5476	59.2481	-32.7005
NRF1	4	94264903	94359377	+	54.1109	86.7965	-32.6857
THTPA	10	21223286	21227253	-	8	40.6818	-32.6818
CR2	16	5253453	5302725	+	8.58586	41.25	-32.6641
FGF23	5	106208179	106216757	+	63.779	96.4286	-32.6496
MDH2	25	34766932	34779637	+	41.6667	74.307	-32.6403
ENSBTAG00000048246	2	34527583	34547390	-	67.3611	100	-32.6389
DNA2	28	24966717	25005002	-	51.9886	84.5238	-32.5352
EFNA4	3	15587570	15591685	-	29.9772	62.5	-32.5228
VSIG1	X	60925306	60958778	+	50.463	82.9762	-32.5132
STX12	2	126134951	126170517	-	58.0501	90.5556	-32.5055
ESPN	16	47757077	47791502	-	48.1663	80.6487	-32.4824
FIBP	29	44665294	44669337	-	40.1417	72.619	-32.4773
LRIT1	28	39516530	39527943	-	17.803	50.2778	-32.4747
PRMT5	10	21752766	21760473	+	37.5385	70	-32.4615
F9	X	23025837	23059616	+	48.498	80.9524	-32.4544
PIKFYVE	2	96978987	97056673	+	45.6493	78.0952	-32.4459
DUSP27	3	1656685	1723930	-	25.0724	57.504	-32.4316
BAG1	8	76352438	76363634	-	28.0443	60.4167	-32.3724
EPO	25	36409507	36411892	-	7.63889	40	-32.3611
ATP6AP2	X	108396797	108424821	-	53.3333	85.6944	-32.3611
GOLGA7	27	36108533	36125175	+	43.0675	75.4167	-32.3492
ENSBTAG00000035373	25	27227590	27230804	-	17.6667	50	-32.3333
PGLS	7	5517843	5526391	-	37.6852	70.0092	-32.324
NAPB	13	42416038	42453614	-	50.3035	82.6167	-32.3133
STK32C	26	51537509	51609090	-	27.7001	60.0115	-32.3115
EIF5A2	1	97308271	97324962	+	25	57.2727	-32.2727
DDX25	29	29630843	29650644	+	40	72.2553	-32.2553
FAM210B	13	60109036	60119697	-	41.0878	73.3333	-32.2455
TMEM185B	2	72355937	72358049	-	4.7619	37.0048	-32.2429
DEF8	18	14775250	14787642	+	62.2532	94.4586	-32.2054
FAM160B1	26	35576492	35611045	+	37.7986	70	-32.2014
MYBPH	16	760056	768350	-	26.8723	59.0476	-32.1753
RASGRP1	10	34202006	34280992	-	56.779	88.9277	-32.1487
PSRC1	3	34239156	34242726	+	60.7143	92.8571	-32.1429
MDM1	5	45645008	45673164	+	67.8571	100	-32.1429
CLEC3A	18	5244684	5253673	+	25	57.1429	-32.1429
AR	X	88410764	88621166	-	33.9832	66.0714	-32.0882
ABI3	19	37985585	37994816	-	30.4167	62.5	-32.0833
CASQ1	3	9591852	9601502	-	67.9272	100	-32.0728
LRRC71	3	13973123	13985544	-	12.8636	44.9128	-32.0492
OR4N5	10	27523855	27524781	+	22.5	54.5455	-32.0455
RBBP6	25	22459388	22493189	+	67.9789	100	-32.0211
ZNF786	4	113021969	113030533	-	20.5018	52.5157	-32.0139
ENSBTAG00000046181	20	71462434	71467765	+	17.9957	50	-32.0043
ANKRD53	11	13446613	13451359	-	68	100	-32
WEE2	4	105810983	105837062	+	54.7143	86.6667	-31.9524
NEU2	3	113369455	113371967	+	68.0555	100	-31.9445
HSDL2	8	103452039	103512716	+	68.0555	100	-31.9445
CCDC28B	2	122150084	122154154	-	29.2063	61.1111	-31.9048
DMAP1	3	102421544	102430739	-	68.125	100	-31.875
NUDT7	18	4990463	5003016	+	53.1429	85	-31.8571
SERPINB8	24	12694119	12716024	-	9.10633	40.9524	-31.8461
ARHGAP36	X	15004976	15013244	+	7.1735	39	-31.8265
CMPK1	3	99484969	99521190	-	15.0641	46.8889	-31.8248
ENSBTAG00000019601	10	58569062	58646799	-	25.3283	57.1429	-31.8146
LIN7C	15	58994224	59004197	-	11.1111	42.8571	-31.746
EIF4A3	19	53085463	53097208	+	45.7143	77.4327	-31.7184
B3GALNT2	28	8232079	8297594	-	57.5028	89.2063	-31.7035
ACSM5	25	18207129	18234451	+	34.9773	66.6667	-31.6893
PLA2G12B	28	29106433	29125279	-	60	91.6667	-31.6667
C8H9orf152	8	101433014	101438257	-	53.3333	85	-31.6667
PRIM1	5	57042183	57059973	+	18.3333	50	-31.6667
PRDX1	3	101152892	101166725	+	35	66.6667	-31.6667
ENSBTAG00000032878	12	51361365	51361727	+	35	66.6667	-31.6667
COPS7A	5	104080893	104087147	-	33.3513	65	-31.6487
CCNI	6	93633306	93672214	-	33.0442	64.6825	-31.6383
PLP1	X	57865111	57880915	+	14.2857	45.8333	-31.5476
CRY1	5	70606115	70701030	-	68.4812	100	-31.5188
RBM25	10	84945765	84993968	+	68.4881	100	-31.5119
UPF3A	12	91071317	91090086	+	37.2689	68.75	-31.4811
NPC2	10	86170653	86179237	-	18.5348	50	-31.4652
SHCBP1	18	14935722	14972990	-	39.4213	70.8824	-31.4611
PTH2R	2	97098843	97182875	+	28.2872	59.7222	-31.4351
ENSBTAG00000021525	2	125426086	125427402	-	68.5714	100	-31.4286
FBXO8	8	6410067	6449539	-	18.5897	50	-31.4103
TAL1	3	99610187	99618464	+	68.5897	100	-31.4103
IKZF5	26	43118090	43134286	-	16.6667	48.0429	-31.3763
TM9SF1	10	20796193	20801173	+	68.631	100	-31.369
ANHX	17	45281419	45296082	-	27.9693	59.3333	-31.364
EGLN3	21	44805298	44834310	-	51.6447	83	-31.3553
ZIC2	12	80718632	80724166	+	2.42504	33.75	-31.325
COG2	28	46162160	46204502	-	55.7367	87.037	-31.3003
HCK	13	62106257	62151619	+	25.3533	56.643	-31.2896
ENSBTAG00000046828	21	71011580	71016820	-	68.7413	100	-31.2587
ASNSD1	2	6605444	6616484	-	43.75	75	-31.25
OR13A1	28	44819689	44820675	+	0	31.25	-31.25
DCTN4	7	64076578	64107651	-	35.4167	66.6667	-31.25
ABCF2	4	114587369	114602056	-	68.7783	100	-31.2217
ZNF692	7	43970323	43978604	-	68.7914	100	-31.2086
ACVR2B	22	11864297	11894086	+	65.9943	97.1429	-31.1485
SUV39H1	X	91856090	91868994	+	52.6811	83.8095	-31.1285
PAN3	12	31861044	31941991	-	68.8889	100	-31.1111
MRPL11	29	45127205	45130554	-	46.6667	77.7778	-31.1111
SLC22A6	29	41982590	41990431	-	9.44444	40.5556	-31.1111
LDB1	26	22652090	22663974	-	64.9167	96	-31.0833
RTBDN	7	13826163	13828718	+	8.92361	40	-31.0764
ICAM3	7	16087159	16094419	-	13.1696	44.1667	-30.997
CNN3	3	48763975	48794136	+	59.9877	90.9722	-30.9845
KLF6	13	44945068	44952151	+	69.0257	100	-30.9743
COX20	16	33181539	33188176	-	21.2121	52.1739	-30.9618
C9orf172	11	106338334	106341261	-	28.3879	59.3434	-30.9555
TRMO	8	63546368	63557233	-	50	80.9524	-30.9524
MRFAP1	6	117990818	117992917	-	0	30.9524	-30.9524
ENSBTAG00000039531	11	106276096	106279698	-	2.38095	33.3333	-30.9524
PTPN18	2	1263538	1282763	+	14.7744	45.6936	-30.9192
RBCK1	13	61147247	61164402	-	65.9692	96.875	-30.9058
GPR37	4	89805491	89823611	-	37.9861	68.8889	-30.9028
ATXN7L3	19	44633620	44641644	-	65.2793	96.1538	-30.8746
MEFV	25	2691854	2704324	-	26.7678	57.619	-30.8513
ABHD12B	10	43777864	43799657	+	6.66667	37.5	-30.8333
PAG10	29	38135609	38144051	+	27.5	58.3333	-30.8333
ADPRM	19	30296519	30303510	+	45.3595	76.1905	-30.831
NUF2	3	6033721	6072026	-	23.2143	54	-30.7857
SEMA3G	22	48999619	49008847	+	60.8842	91.6667	-30.7825
IFIT5	26	11117506	11127464	+	0	30.7692	-30.7692
ACP7	18	49094425	49108117	+	27.5794	58.3333	-30.754
KCNK16	23	13175069	13181327	-	5.54813	36.25	-30.7019
CDH15	18	14302696	14321678	+	63.09	93.75	-30.66
CD47	1	53103996	53169038	-	47.4678	78.125	-30.6572
COL1A2	4	11624470	11661163	+	46.457	77.0833	-30.6263
CD2AP	23	20596998	20680179	+	69.4444	100	-30.5556
SMIM1	16	50553087	50556851	-	19.4444	50	-30.5556
ENSBTAG00000038684	26	42824587	42832080	+	2.77778	33.3333	-30.5556
WTAP	9	97434236	97460620	+	52.7778	83.3333	-30.5556
ARL6	1	41640353	41679711	+	52.8505	83.3333	-30.4828
PDXK	1	146490839	146516806	+	60.4372	90.9088	-30.4715
RPUSD2	10	36280971	36284979	+	2.94118	33.3333	-30.3922
GPR89A	3	21802389	21847767	-	37.3932	67.7778	-30.3846
P4HB	19	51643765	51653754	+	50	80.3765	-30.3765
PHF5A	5	113079627	113088634	-	7.14286	37.5	-30.3571
ZFP28	18	64049538	64077509	-	42.7267	73.0547	-30.3279
MICAL1	9	41186215	41197416	+	66.3752	96.6667	-30.2915
ARFGAP3	13	54759402	54769733	-	63.4612	93.75	-30.2888
UCP3	15	54213566	54224051	-	67.6449	97.9167	-30.2718
ENSBTAG00000039817	5	102393240	102427984	+	39.2989	69.5635	-30.2645
IRX2	20	70187678	70191093	+	21.4286	51.6827	-30.2541
THSD1	12	21669546	21697383	+	69.7802	100	-30.2198
NYAP1	25	36603211	36609285	-	30.6277	60.8333	-30.2056
MRPL42	5	23426161	23456891	+	43.1429	73.3333	-30.1905
CDSN	23	27808496	27812710	+	37.5	67.6768	-30.1768
TGM2	13	67663138	67697607	-	20.4079	50.5841	-30.1762
CPAMD8	7	5995888	6095676	+	27.4481	57.6022	-30.1541
LRRC6	14	9657203	9728203	+	60.9734	91.1111	-30.1377
IER5	16	63689680	63690654	+	19.881	50	-30.119
CCDC124	7	5157901	5168539	-	45.2392	75.3571	-30.118
IL10RB	1	1563137	1591758	-	51.0392	81.1553	-30.1161
TRMU	5	117743264	117758670	+	54.9099	85.0189	-30.109
ZNF277	4	55994119	56128665	-	67.1528	97.2527	-30.0999
ENSBTAG00000037971	8	66102895	66114341	-	50.3175	80.4167	-30.0992
MGC152321	3	20871006	20901647	+	65.4776	95.5556	-30.078
ENSBTAG00000038755	18	60952727	60988020	-	41.369	71.4389	-30.0699
TRIM28	18	65954144	65960263	+	69.9384	100	-30.0616
ISCA1	8	80824529	80836135	-	3.27381	33.3333	-30.0595
ENSBTAG00000047316	25	3713889	3736115	+	13.952	44.0031	-30.0511
GPR137	29	43203589	43206666	+	40.9295	70.9596	-30.0301
GABPA	1	10034320	10069729	-	58.869	88.8889	-30.0198
ENSBTAG00000038770	19	6313771	6338246	-	58.869	88.8889	-30.0198
ENSBTAG00000004611	18	57537670	57542716	-	10	40	-30
PSMC3IP	19	43290562	43295238	-	60	90	-30
CBX8	19	53360154	53361992	+	50	80	-30
BRIX1	20	39256327	39265218	-	0	30	-30
ENSBTAG00000047265	29	43163337	43163913	-	70	100	-30
TRIM24	4	102977535	103090730	+	52.6461	82.6389	-29.9928
TRPM5	29	49817287	49835313	+	20.9431	50.9188	-29.9757
MMP23B	16	52260743	52263073	-	45.0397	75	-29.9603
SEPT14	25	27839178	27868803	-	16.1905	46.1111	-29.9206
EDNRA	17	10752466	10828318	-	45.5556	75.4464	-29.8909
NTAN1	25	13809385	13823824	+	65.8143	95.6963	-29.882
GTF3C6	9	39846062	39856358	-	20.1389	50	-29.8611
PSMB11	10	21652617	21653790	-	15	44.8413	-29.8413
REG4	3	23593213	23614190	+	20.2247	50	-29.7753
TOPAZ1	22	16247929	16308333	+	53.5645	83.3333	-29.7688
SETD6	18	26385002	26389744	+	6.22631	35.9649	-29.7386
IL10	16	4402474	4406421	-	20.2626	50	-29.7374
PIGF	11	28871452	28902847	-	17.4107	47.1429	-29.7321
ARIH2	22	51572989	51610467	-	67.4936	97.2222	-29.7286
ZNF554	7	22110027	22121792	-	45.2813	75	-29.7187
SLC39A7	23	7327198	7331690	+	7.79221	37.5	-29.7078
FAM83E	18	55697574	55707567	-	52.7861	82.458	-29.6719
KMT2E	4	46474531	46565717	+	51.4486	81.1111	-29.6625
NEK4	22	48680450	48708294	+	20.3399	50	-29.6601
FAM50A	X	40417745	40423500	+	30.9416	60.5769	-29.6353
ADIPOQ	1	81005168	81018328	-	59.2593	88.8889	-29.6296
IL23R	3	78400188	78473783	-	30.3704	60	-29.6296
SPSB3	25	1354553	1360122	-	44.4469	74.0741	-29.6271
CRYGN	4	114773449	114779653	-	0	29.6053	-29.6053
ZNF75A	25	2750040	2761886	+	9.07563	38.6667	-29.591
ENSBTAG00000035584	7	19877380	19908016	-	43.2691	72.8571	-29.5881
ESF1	13	7466618	7532561	-	45.8333	75.4202	-29.5868
OR6S1	10	26493105	26494100	+	10	39.5833	-29.5833
PLAGL2	13	62226994	62236866	-	13.1515	42.7318	-29.5803
ELN	25	33787889	33820672	-	12.3938	41.9464	-29.5527
STOML1	21	35027786	35036053	+	70.4663	100	-29.5337
MANSC1	5	97925815	97949862	+	45.0149	74.5455	-29.5306
SLC10A3	X	40461474	40464916	-	70.4762	100	-29.5238
ADSS	16	33528215	33561117	+	37.1429	66.6667	-29.5238
NECAP2	2	136252384	136266397	-	53.8169	83.3333	-29.5165
KLHL34	X	128884989	128886938	+	27.1034	56.6071	-29.5038
NUBP2	25	1360579	1365802	+	70.5357	100	-29.4643
ENSBTAG00000039353	10	89730474	89735919	-	6.2201	35.6838	-29.4637
CPLX4	24	58770279	58790832	-	31.99	61.4496	-29.4595
REXO5	25	18672641	18732984	+	70.5696	100	-29.4304
CYP2W1	25	42306360	42310487	-	9.32773	38.7487	-29.421
CRB2	11	94501988	94523379	+	27.2262	56.641	-29.4149
ALOX12B	19	28329831	28341331	-	28.936	58.3333	-29.3973
SMARCB1	17	73222640	73239871	+	67.8467	97.2262	-29.3795
ZNF599	18	45731750	45746037	-	45.625	75	-29.375
MRPL43	26	21685254	21692758	-	59.1111	88.4848	-29.3737
ENSBTAG00000040580	21	20155590	20163194	-	11.1111	40.4762	-29.3651
AMIGO1	3	34054795	34060289	+	36.9444	66.2564	-29.312
BBOX1	15	58532712	58609229	+	54.8232	84.127	-29.3038
PAFAH1B2	15	28260081	28286877	+	30.7139	60	-29.2861
ENSBTAG00000023309	12	74816045	74978179	+	30.7143	60	-29.2857
SOST	19	44268494	44271758	-	13.6425	42.8571	-29.2147
UPK1B	1	64576863	64605857	+	38.7879	68	-29.2121
PCMT1	9	88068718	88101696	+	41.6464	70.8333	-29.187
MSRB2	13	24392819	24417185	+	55.8163	84.9845	-29.1682
CD3E	15	29441565	29452179	+	70.8333	100	-29.1667
C25H16orf90	25	2885984	2887757	-	70.8333	100	-29.1667
LY6G6D	23	27411032	27412890	-	25	54.1667	-29.1667
ENSBTAG00000001526	21	20502554	20503402	+	0	29.1667	-29.1667
ENSBTAG00000036082	21	20611313	20612780	+	0	29.1667	-29.1667
ENSBTAG00000013871	24	54470149	54474339	+	0	29.1667	-29.1667
FAM199X	X	58613667	58638203	+	26.6667	55.8333	-29.1667
FKBP3	21	55325021	55335301	-	4.16667	33.3333	-29.1667
SAMD7	1	98232890	98250390	-	37.5	66.6667	-29.1667
UHRF1BP1L	5	64414615	64481097	-	70.8333	100	-29.1667
SYNPO2L	28	29799037	29805747	-	41.6667	70.8333	-29.1667
ADAM15	3	15593459	15603312	-	63.7202	92.8571	-29.1369
SLC34A3	11	105866118	105869982	-	10.0312	39.1667	-29.1354
ENSBTAG00000009653	21	62099946	62103587	+	13.75	42.8571	-29.1071
RFTN2	2	86505716	86581574	-	58.3178	87.3718	-29.054
PCDH18	17	20602272	20616261	+	37.619	66.6667	-29.0476
HACD1	13	32347676	32369621	-	48.973	77.9762	-29.0031
NEIL1	21	33855757	33861985	-	71	100	-29
TUBB3	18	14761260	14769914	+	43.2268	72.2122	-28.9854
CIRBP	7	45354486	45359172	+	46.7854	75.7576	-28.9722
PUF60	14	2164999	2177241	+	67.5308	96.4912	-28.9604
METTL2	19	47512361	47523553	+	15.5238	44.4444	-28.9206
ADAMTS8	29	37098498	37116122	-	55.7181	84.6212	-28.9031
DHRS7	10	72617792	72641194	-	26.6667	55.5556	-28.8889
ZNF688	25	26993387	26996169	-	37.7778	66.6667	-28.8889
ENSBTAG00000035081	2	122824336	122835401	+	48.9147	77.7778	-28.8631
ENSBTAG00000039337	7	8389985	8399577	-	6.85185	35.7143	-28.8624
GINS1	13	54063354	54079411	+	41.1429	70	-28.8571
MGC148692	6	73368358	73396166	+	27.5278	56.3218	-28.7941
TPT1	12	15518992	15522535	-	24.9084	53.6857	-28.7772
RBM12	13	65532018	65543175	-	5.06211	33.837	-28.7749
ERAL1	19	20792195	20796711	+	42.0635	70.8333	-28.7698
FAM227A	5	110757759	110799142	-	38.3939	67.1465	-28.7526
ZNF638	11	13155560	13235444	-	71.25	100	-28.75
RAC3	19	51470292	51471813	-	71.2963	100	-28.7037
ENSBTAG00000007321	20	13393479	13436297	-	68.8047	97.5	-28.6953
ENSBTAG00000045542	5	488996	515104	+	25.4762	54.1667	-28.6905
MTTP	6	26376148	26433473	-	44.6429	73.3333	-28.6905
GRHL2	14	64905620	65031370	-	39.6782	68.3585	-28.6803
GRINA	14	2018559	2021709	-	51.3575	80	-28.6425
DCUN1D2	12	90680190	90695973	-	21.4472	50.0891	-28.642
TMEM39B	2	122194339	122213700	-	46.455	75.0958	-28.6408
CCNB2	10	51247755	51272733	-	48.0588	76.6667	-28.6079
ENO4	26	37568957	37596014	+	42.953	71.553	-28.6
H1F0	5	110122673	110124878	+	0	28.5714	-28.5714
ENSBTAG00000012692	3	33837048	33846061	-	71.4286	100	-28.5714
NAA38	19	28158382	28159607	-	32.7295	61.2941	-28.5646
DNAJC5G	11	72350278	72353477	-	21.4583	50	-28.5417
SUB1	20	41122023	41143914	-	24.4048	52.9412	-28.5364
AFF4	7	46082730	46161887	-	66.4881	95	-28.5119
FAM43B	2	132691772	132692743	-	0	28.5024	-28.5024
ACY1	22	49502958	49516552	-	71.5533	100	-28.4467
SAFB	7	19846208	19876661	-	41.0005	69.4444	-28.444
GJC1	19	45154679	45186611	-	46.5603	75	-28.4397
PRPSAP2	19	34878438	34899068	-	71.604	100	-28.396
MTX1	3	15464426	15468964	-	71.6667	100	-28.3333
METTL26	25	543806	545583	-	16.6667	45	-28.3333
TSPYL4	9	34889676	34893768	+	5	33.3333	-28.3333
NOP10	10	28351840	28355349	+	5	33.3333	-28.3333
LYPD5	18	52331344	52334826	-	0	28.3333	-28.3333
ZNF106	10	37890185	37941980	-	44.932	73.2456	-28.3136
FEZ1	29	29274999	29317604	-	64.3555	92.6667	-28.3112
ZWINT	26	2850433	2855292	+	38.3658	66.6667	-28.3009
POLR1D	12	32523508	32556412	-	65.3137	93.6111	-28.2974
ENSBTAG00000045685	3	118208054	118223089	+	47.1107	75.3695	-28.2588
MS4A7	15	84526491	84543454	+	32.555	60.8054	-28.2504
CD96	1	56722581	56818961	+	36.0582	64.2725	-28.2143
TMEM171	20	8419597	8430125	-	35.9125	64.1231	-28.2105
GABPB1	10	60078424	60128552	+	44.0255	72.2353	-28.2098
BCL3	18	52922334	52931384	+	35.1623	63.3648	-28.2025
ZNF154	18	65553157	65584171	+	66.8519	95	-28.1481
RB1	12	18196465	18316589	+	54.4467	82.5893	-28.1426
EBI3	7	21033476	21040668	-	37.1537	65.2778	-28.124
PSTK	26	43096100	43109229	+	43.3333	71.4286	-28.0952
ZMPSTE24	3	106426045	106468939	-	45.2381	73.3333	-28.0952
TMEM141	11	106375058	106376837	-	71.9048	100	-28.0952
LFNG	25	41304501	41313035	-	46.9129	75	-28.0871
PA2G4	5	57532245	57538950	-	21.9437	50	-28.0563
RXFP4	3	14871054	14872623	-	56.5769	84.6154	-28.0385
NDUFA10	3	119779215	119794481	-	70.101	98.1261	-28.0251
HERPUD2	4	61810264	61846311	+	49.5053	77.5	-27.9947
ANAPC10	17	13364489	13446148	+	64.9242	92.8571	-27.9329
PDHA1	X	130874454	130897343	-	38.7451	66.6667	-27.9215
LAMP5	13	2449018	2461032	+	7.71872	35.6322	-27.9135
NRBP1	11	72224816	72237348	-	38.0171	65.9302	-27.9131
RGP1	8	60328033	60333812	+	23.8809	51.7647	-27.8838
ENSBTAG00000019847	6	114969373	115035177	+	59.9201	87.7778	-27.8577
FBXO7	5	71448944	71469170	+	18.1868	46.0377	-27.8509
SNAP29	17	74261019	74271390	+	68.8387	96.6667	-27.828
SNAPC1	10	74148207	74178126	+	52.1825	80	-27.8175
ATAD2B	11	75141459	75261008	+	43.8712	71.6766	-27.8054
DYNC1LI2	18	34577220	34597773	-	62.8423	90.625	-27.7827
FZD4	29	8669606	8673380	+	0	27.7778	-27.7778
TMEM177	2	71893618	71894865	+	72.2222	100	-27.7778
ENSBTAG00000031359	8	87001644	87007946	+	72.2222	100	-27.7778
FTSJ1	X	91678173	91687290	+	72.2222	100	-27.7778
GSTM4	3	33874019	33880598	-	5.55556	33.3333	-27.7778
LMOD2	4	88746219	88755270	+	0	27.7778	-27.7778
PTPN2	24	43539648	43607714	-	66.5094	94.2761	-27.7667
PAIP1	20	31284382	31311777	+	36.5132	64.2754	-27.7622
COG1	19	58679648	58691874	-	58.1426	85.8845	-27.7419
LIMK1	25	33750878	33775707	-	69.9121	97.6431	-27.731
MTDH	14	68799572	68853740	-	47.2714	75	-27.7286
ELP1	8	100163708	100212829	-	52.8567	80.5628	-27.7061
LPCAT4	10	28331829	28339111	+	30.6553	58.3333	-27.678
LBH	11	69592079	69618485	-	47.5655	75.2381	-27.6726
ENSBTAG00000035709	8	66018697	66030285	+	16.6667	44.3333	-27.6667
SYNC	2	121782950	121800918	+	32.7265	60.3535	-27.6271
ENSBTAG00000021359	23	15033473	15070901	+	43.8158	71.4286	-27.6128
PARP16	10	12151281	12176608	-	64.0789	91.6667	-27.5877
MBD6	5	56276101	56281781	-	72.4206	100	-27.5794
DNAJB14	6	26105476	26143561	+	9.46046	37.037	-27.5766
SLC25A38	22	12689757	12704735	+	60.7166	88.2692	-27.5526
KRT15	19	42356580	42361365	-	13.3333	40.873	-27.5397
RRP9	22	49544958	49552848	+	70.6175	98.1456	-27.5281
HYI	3	103156945	103159580	+	33.4921	61	-27.5079
PURB	4	77365884	77366798	+	12.5	40	-27.5
POT1	4	89878821	89975826	-	72.5	100	-27.5
SPRY3	X	38260924	38261790	-	10	37.5	-27.5
GSC	21	61181838	61183400	-	4.33862	31.8357	-27.4971
EXTL1	2	127647571	127665188	-	6.32353	33.8095	-27.486
FBXW2	8	112057391	112089639	-	43.6339	71.1123	-27.4783
HSPA14	13	29778732	29803330	+	55.865	83.3333	-27.4683
EIF4B	5	27091609	27115819	-	66.2963	93.75	-27.4537
VCAN	7	85666058	85782896	+	26.8941	54.3452	-27.4511
LMAN2	7	40185729	40206355	-	53.8073	81.25	-27.4427
PRSS21	25	2242556	2247180	-	14.0769	41.5152	-27.4383
TOP1	13	70383856	70480307	+	52.0774	79.4974	-27.42
HMGCR	10	6692478	6713106	+	29.1014	56.5079	-27.4066
GDAP1L1	13	73436661	73461337	+	42.0313	69.4196	-27.3884
POLM	4	77910509	77918593	+	58.3333	85.7143	-27.381
STARD5	21	27608609	27617253	-	25	52.381	-27.381
EFNB1	X	86944028	86956186	-	26.974	54.3269	-27.3529
GABRR1	9	61819234	61836839	+	35.743	63.0952	-27.3523
KEAP1	7	16235815	16244046	-	61.1906	88.5417	-27.351
AP1S3	2	112680366	112747206	-	40.5742	67.9113	-27.337
IDUA	6	109088591	109102713	+	26.1875	53.5113	-27.3238
FOXL1	18	12433768	12434808	+	2.67669	30	-27.3233
ASB8	5	32303361	32311809	+	39.3658	66.6667	-27.3008
SPATA20	19	36799923	36807919	-	46.6667	73.9603	-27.2936
C11H9orf116	11	106451397	106455940	+	62.7083	90	-27.2917
KRT82	5	27659717	27672880	+	22.7154	50	-27.2846
UTP18	19	36083620	36141993	-	50.8266	78.0678	-27.2412
SLC27A2	10	60221115	60275998	-	53.8889	81.1111	-27.2222
ENSBTAG00000038214	6	86982496	87008610	-	20	47.2222	-27.2222
ATP6V0B	3	102670949	102674697	-	22.7885	50	-27.2115
AAMP	2	107015360	107020262	-	71.4591	98.6667	-27.2076
LSM4	7	4818617	4831161	+	72.798	100	-27.202
MAPRE1	13	62728053	62754549	+	59.3333	86.5323	-27.1989
HSD11B2	18	35159766	35165470	+	65.6786	92.8571	-27.1786
FAS	26	10714132	10748014	+	5.839	33.0159	-27.1769
GPN2	2	126911037	126920480	+	18.3226	45.4945	-27.1719
LMTK3	18	55609442	55624795	-	24.5048	51.6523	-27.1475
CYP2U1	6	18512364	18533033	-	26.6221	53.75	-27.1279
ERCC5	12	83026396	83093936	+	57.672	84.7744	-27.1025
SLC10A4	6	68813854	68819847	+	39.5727	66.6667	-27.094
REEP4	8	69953831	69957840	-	72.9167	100	-27.0833
LCAT	18	35544370	35547611	-	72.9167	100	-27.0833
FABP1	11	47787639	47795270	+	6.25	33.3333	-27.0833
CNTNAP1	19	43380114	43394478	+	34.1672	61.25	-27.0828
OPN5	23	20801860	20834531	+	56.6667	83.7302	-27.0635
GSC2	17	74622501	74623699	-	2.94118	30	-27.0588
RAB40C	25	517559	539514	+	62.0806	89.1292	-27.0487
VKORC1	25	27457370	27459608	-	2.5	29.5455	-27.0455
TEX36	26	45542504	45551563	-	4.44444	31.4815	-27.037
PPIE	3	106917951	106934190	-	72.9653	100	-27.0347
LONRF1	27	23317248	23362082	+	36.4375	63.4706	-27.0332
ENSBTAG00000045907	12	87654333	87671973	+	29.8616	56.891	-27.0294
TGM1	10	20735503	20750260	+	72.973	100	-27.027
TM4SF18	1	119800140	119823457	+	23.3333	50.3333	-27
TMEM150B	18	62608571	62615876	+	9.15942	36.1111	-26.9517
STRN3	21	41964003	42070978	-	59.0404	85.9921	-26.9517
CDC25A	22	52242566	52264187	+	73.0556	100	-26.9444
ALG8	29	18039841	18067898	+	73.0909	100	-26.9091
CCDC15	29	28788284	28837160	+	44.256	71.1601	-26.9042
CST3	13	42562167	42566091	-	13.4615	40.3565	-26.8949
HAAO	11	25187252	25201563	-	53.7887	80.6757	-26.8869
ENSBTAG00000024021	11	32715365	32880569	-	45.356	72.2039	-26.8479
EI24	29	29351429	29365864	+	30.3014	57.1429	-26.8414
CDHR3	4	47319496	47372208	+	22.0261	48.8645	-26.8384
ENSBTAG00000023846	26	43068231	43086628	-	50.6667	77.5	-26.8333
SLC35E4	17	71733169	71739085	+	73.1872	100	-26.8128
MSH5	23	27376011	27395815	-	45.8762	72.6874	-26.8112
TYW5	2	88915908	88935670	-	44.0373	70.8333	-26.796
FAAP24	18	43568646	43572422	+	0	26.7857	-26.7857
WDR91	4	99724862	99750236	-	58.4087	85.1852	-26.7765
PILRA	25	36673965	36691626	-	68.2407	95	-26.7593
SETD9	20	22333030	22341398	-	39.9123	66.6667	-26.7544
TRIM41	7	41751572	41760057	+	67.0034	93.75	-26.7466
GUCA1B	23	15910249	15921069	-	36.3095	63.0556	-26.746
RAB11A	10	12691046	12710296	+	11.4087	38.1313	-26.7226
FAM159B	20	14723560	14746316	-	12.7551	39.4762	-26.7211
C26H10ORF4	26	15012962	15070687	-	67.029	93.75	-26.721
SYNCRIP	9	64722282	64744803	+	23.3296	50	-26.6704
IDH3G	X	39916807	39925370	-	53.0182	79.6875	-26.6693
ENSBTAG00000047724	18	45562957	45564333	-	73.3333	100	-26.6667
ENSBTAG00000048188	X	11791776	11797280	+	56.6667	83.3333	-26.6667
C5H12orf29	5	17892374	17902271	+	0	26.6667	-26.6667
MDM2	5	45178135	45203567	-	0	26.6667	-26.6667
GPR33	21	42404327	42405349	-	0	26.6667	-26.6667
DIRAS2	8	88673821	88708956	+	50	76.6667	-26.6667
PSMD7	18	37108019	37115996	-	40	66.6667	-26.6667
INTS2	19	11401822	11455023	+	73.3333	100	-26.6667
ACSM4	25	18539756	18562175	+	40	66.6667	-26.6667
BCKDK	25	27468636	27472842	+	73.3333	100	-26.6667
ENSBTAG00000037496	X	119317659	119319029	-	40	66.6667	-26.6667
C6orf89	23	10773265	10809544	+	70.5842	97.2222	-26.638
RGS19	13	54270412	54275998	+	61.8304	88.4511	-26.6207
C25H16orf82	25	24935876	24937932	+	6.72269	33.3333	-26.6106
CSRNP3	2	30716354	30808741	-	37.8846	64.4841	-26.5995
CBR3	1	150144149	150153934	+	9.9596	36.5359	-26.5764
SESN2	2	125698160	125714128	-	41.9417	68.5	-26.5583
RAB3D	7	16961023	16970091	-	27.8427	54.3939	-26.5513
TLDC2	13	66433853	66442685	+	18.3333	44.8718	-26.5385
DCST2	3	15619491	15636992	+	51.9285	78.4357	-26.5071
NUDT5	13	12246303	12266216	+	58.5013	85	-26.4987
FAM71B	7	70889714	70892378	-	4.7619	31.25	-26.4881
STRN	11	19338793	19445398	-	59.474	85.9375	-26.4635
GLYR1	25	3900572	3932342	-	65.5576	91.9902	-26.4325
LBP	13	67874474	67910095	+	13.9021	40.3175	-26.4154
SLC3A2	29	41855871	41896760	+	45.1514	71.5635	-26.4121
CBR1	1	150054221	150064636	+	10.259	36.6667	-26.4076
IPMK	26	762048	814255	+	19.9965	46.3889	-26.3924
PPP4R4	21	59397853	59491932	+	41.9504	68.2716	-26.3212
WNT1	5	31000183	31003266	-	1.45869	27.7778	-26.3191
POMP	12	31492830	31503972	-	23.6923	50	-26.3077
PSME4	11	36424173	36524445	-	30.5987	56.8615	-26.2628
TSNAX	28	3039814	3076657	-	66.7411	93	-26.2589
OR10W1	15	82801352	82802648	-	25	51.25	-26.25
C5H22orf23	5	110241329	110249160	-	62.6667	88.8889	-26.2222
PIN1	7	15532998	15545250	+	52.3509	78.5714	-26.2205
FAM104A	19	58659933	58678995	+	50.2303	76.4286	-26.1983
NUPR1	25	26340079	26341408	-	16.6667	42.8571	-26.1905
POPDC2	1	65002248	65014687	-	18.3162	44.4805	-26.1643
ACAA2	24	49908126	49942827	-	44.2725	70.4365	-26.164
NR3C1	7	56235966	56350171	-	57.2156	83.3333	-26.1177
ENSBTAG00000046264	19	43527203	43531702	+	53.9048	80	-26.0952
GPX3	7	64286948	64295116	+	73.9049	100	-26.0951
C10H14ORF93	10	21678737	21695268	+	33.2124	59.2992	-26.0868
TRIM65	19	56359579	56363139	+	19.1476	45.2273	-26.0797
MUS81	29	44644885	44650618	+	67.2733	93.3333	-26.06
GTPBP8	1	58152817	58166584	+	3.7037	29.7619	-26.0582
HSD17B8	23	7331889	7334005	+	6.66228	32.716	-26.0538
ABCE1	17	13333870	13364710	-	28.5083	54.5455	-26.0372
RNF219	12	54102936	54147844	-	40.6353	66.6667	-26.0314
FPGS	11	98498179	98506303	+	67.3297	93.3333	-26.0036
LAMTOR4	25	36788650	36791965	-	24	50	-26
GAPDH	5	104237902	104241979	-	45.8333	71.8182	-25.9849
IRF4	23	52050985	52064928	-	49.0261	75	-25.9739
THOC3	10	5122915	5135349	+	58.4605	84.431	-25.9706
CYB5A	24	4413368	4445873	+	46.7754	72.7227	-25.9473
KCNJ3	2	41361137	41491255	-	62.9495	88.8889	-25.9394
COL4A2	12	89112423	89165255	+	50.2369	76.1695	-25.9327
SLC35B1	19	37546937	37553763	+	40.7407	66.6667	-25.9259
PDE6C	26	14956031	15009228	+	65.757	91.6667	-25.9096
NUDT15	12	17960583	17967118	+	3.63636	29.5425	-25.9061
RAB3B	3	94917406	94985342	+	34.9453	60.8144	-25.8691
ENSBTAG00000003987	7	53427446	53436775	-	67.5	93.3333	-25.8333
LYPLA1	14	23651477	23668800	-	74.1667	100	-25.8333
MOB1B	6	87976520	88030195	+	34.7917	60.6061	-25.8144
USP30	17	66239945	66263958	-	63.8203	89.6265	-25.8062
COL6A2	1	147542825	147572432	+	38.9486	64.7474	-25.7988
CPNE1	13	65507240	65543149	-	38.9543	64.7443	-25.79
CDC20	3	103238486	103242373	-	45.6429	71.4286	-25.7857
RPP25L	8	77318255	77320448	-	31.4103	57.1429	-25.7326
ANKRD54	5	110146266	110156880	-	73.085	98.8095	-25.7245
TPI1	5	103942403	103945759	-	30	55.7143	-25.7143
ZFPM1	18	13809878	13826787	+	60.6597	86.3636	-25.7039
ABCC5	1	83736248	83764147	+	43.1638	68.8464	-25.6826
YTHDC2	10	2361696	2434171	+	43.3677	69.0476	-25.6799
ARL2	29	43845378	43853177	+	53.4933	79.1667	-25.6734
NFYA	23	15006380	15030449	+	27.2889	52.9412	-25.6523
KAZALD1	26	21760437	21762788	+	74.359	100	-25.641
RAB1A	11	63429725	63458565	-	6.25	31.8182	-25.5682
S100A16	3	16830511	16837422	+	67.2911	92.8571	-25.566
RPS8	3	101816844	101818956	-	49.4361	75	-25.5639
GPR146	25	42272935	42282988	-	34.4391	60	-25.5609
ZNF683	2	127356739	127362422	+	29.4401	55	-25.5599
GAL3ST4	25	36778153	36783806	+	63.3333	88.8889	-25.5556
SRSF11	3	75243969	75293883	-	38.843	64.3875	-25.5445
KCNK4	29	43208833	43215736	+	11.5278	37.0707	-25.5429
FAM20B	16	61810681	61852109	+	56.0714	81.5476	-25.4762
EPHB4	25	36347294	36362877	+	28.6262	54.0953	-25.4691
FAR1	15	39529628	39605792	-	36.9478	62.4074	-25.4596
CNP	19	42774249	42780091	+	74.5436	100	-25.4564
HAVCR2	7	70824035	70870844	-	36.2464	61.6667	-25.4203
SPINT1	10	36490427	36504314	+	72.5079	97.9167	-25.4087
TMEM82	16	53064138	53068821	-	9.11977	34.5238	-25.404
ENSBTAG00000020819	21	66817739	66842006	+	60.9382	86.3407	-25.4025
MRPS14	16	57711734	57731147	-	74.6032	100	-25.3968
ENSBTAG00000035013	27	3150950	3151920	+	5.55556	30.9524	-25.3968
TM7SF2	29	43981731	43986407	+	7.71429	33.0769	-25.3626
KLHDC7B	5	120061386	120063155	+	7.53247	32.8872	-25.3547
WDR83	7	13935137	13939754	-	44.1931	69.5175	-25.3244
PMP22	19	33357141	33382707	-	55.4203	80.7417	-25.3213
LYPD4	18	51707795	51717365	+	13.5714	38.8889	-25.3175
PAG20	29	39004039	39013165	-	43.3333	68.6508	-25.3175
FBXO32	14	17919823	17951894	+	44.255	69.5692	-25.3141
HNMT	2	59376269	59417330	-	41.369	66.6667	-25.2976
UQCRC1	22	51847305	51856057	+	63.8481	89.1304	-25.2823
LYPD8	7	43851496	43862151	-	19.1667	44.4444	-25.2778
CPT1C	18	56547752	56566692	+	34.0385	59.3098	-25.2713
ATP1A3	18	51587793	51603479	+	73.4524	98.7179	-25.2656
ZNF215	15	46385477	46412894	-	35.864	61.1111	-25.2471
MAGEE2	X	80601977	80604221	-	8.09524	33.3333	-25.2381
GZMB	21	35135771	35137852	+	53.3333	78.5714	-25.2381
PYGO1	10	54865902	54887753	+	22.7885	48	-25.2115
EIF2D	16	4221210	4242621	-	72.9762	98.1482	-25.172
GLE1	11	99077978	99103590	+	49.9846	75.1525	-25.1679
CENPI	X	54969324	55038292	+	67.5634	92.7273	-25.1639
FBXO18	13	17650891	17690062	-	66.8221	91.9541	-25.132
OSR1	11	79487139	79494238	+	1.46465	26.57	-25.1054
NXPE3	1	46464509	46518744	+	47.4807	72.575	-25.0943
ANAPC4	6	46471813	46504926	+	46.342	71.4286	-25.0866
SGTA	7	22144022	22158441	+	58.2648	83.3333	-25.0685
CRYBG2	2	127370017	127395010	+	24.5571	49.6199	-25.0627
KCNS2	14	68030593	68032026	-	8.27068	33.3333	-25.0627
TMEM38B	8	97151938	97211919	+	40.6667	65.7258	-25.0591
ARRB1	15	55255745	55329451	-	60.378	85.4351	-25.0571
FAM46A	9	21763778	21766208	-	15.4386	40.4884	-25.0498
ENSBTAG00000046752	25	26687038	26689460	-	5.51802	30.5195	-25.0015
RACGAP1	5	30042571	30059413	+	66.6667	91.6667	-25
ENSBTAG00000046449	20	1935206	1940216	+	66.6667	91.6667	-25
TRA2B	1	81878691	81898384	+	41.6667	66.6667	-25
ENSBTAG00000001873	3	56177926	56180722	-	0	25	-25
KNCN	3	100179028	100183069	+	12.5	37.5	-25
MYCL	3	106787761	106791865	+	0	25	-25
MRPS15	3	110014938	110020632	+	0	25	-25
WNT10B	5	31013104	31014446	+	0	25	-25
ENSBTAG00000039362	6	85963549	85989621	-	75	100	-25
ZNF317	7	14734733	14747553	+	75	100	-25
SMIM33	7	52355941	52357730	+	25	50	-25
FANCG	8	59748226	59754144	-	62.5	87.5	-25
POC5	10	7013635	7044633	-	25	50	-25
C14orf39	10	72878884	72926592	-	75	100	-25
PDIA6	11	86834898	86857648	+	75	100	-25
MGME1	13	38546389	38554838	+	75	100	-25
AP5S1	13	51837801	51842049	-	45	70	-25
SCARNA17	13	75111989	75112131	-	0	25	-25
EIF4G2	15	42435880	42446235	+	75	100	-25
ENSBTAG00000038264	16	55803157	55806065	+	50	75	-25
SYCN	18	49191750	49192151	-	0	25	-25
ENSBTAG00000047761	18	58636530	58650937	-	75	100	-25
ENSBTAG00000039691	18	63313174	63319123	+	50	75	-25
NSRP1	19	21799220	21844511	+	75	100	-25
EMC6	19	24977284	24978133	+	25	50	-25
SCO1	19	30276156	30296404	-	75	100	-25
MED1	19	40495454	40516179	-	75	100	-25
CDK7	20	10356012	10384171	-	41.6667	66.6667	-25
CD180	20	12352171	12366624	+	75	100	-25
ENSBTAG00000013234	21	35168813	35171314	+	75	100	-25
ENSBTAG00000019048	22	36737621	36738157	+	75	100	-25
C22H3orf14	22	39119763	39134228	-	50	75	-25
ENSBTAG00000039052	23	29581529	29582479	+	75	100	-25
ENSBTAG00000031785	23	31589471	31602081	+	25	50	-25
TTR	24	25854675	25863535	-	75	100	-25
MARVELD1	26	18732857	18740515	+	0	25	-25
OR4D5	29	26844007	26844945	+	25	50	-25
ENSBTAG00000048043	29	27234898	27235833	+	0	25	-25
ENSBTAG00000046497	29	38880449	38892585	-	50	75	-25
ENSBTAG00000038054	29	46080002	46081847	+	0	25	-25
ENSBTAG00000047120	X	41124895	41126541	-	0	25	-25
MAGT1	X	79554829	79602478	+	75	100	-25
FAM96A	10	45936706	45952110	+	8.33333	33.3333	-25
ENSBTAG00000038022	18	63833941	63836659	+	8.33333	33.3333	-25
ENSBTAG00000004714	7	17746040	17748352	+	16.6667	41.6667	-25
TMBIM6	5	30281520	30298109	-	41.6667	66.6667	-25
IL2RG	X	84816193	84819838	+	41.6667	66.6667	-25
HCCS	X	137706223	137714932	-	54.6667	79.6296	-24.963
MFSD10	6	107924384	107928256	+	50.0472	75	-24.9528
RNF216	25	39160895	39279504	+	69.6433	94.592	-24.9488
SLC9A3R1	19	57270436	57287588	-	61.238	86.1863	-24.9484
NXF3	X	56352219	56473249	-	41.106	66.0417	-24.9357
ENSBTAG00000045929	21	20128501	20132903	-	9.9537	34.8485	-24.8948
RAB10	11	73335436	73400455	-	55.8801	80.7692	-24.8891
RPL38	19	57835002	57839034	-	25.128	50	-24.872
HOOK1	3	86650798	86718972	-	52.9167	77.7778	-24.8611
ENSBTAG00000024700	26	16411562	16462624	-	51.3333	76.1905	-24.8571
ENSBTAG00000022590	23	27863067	27867532	+	8.0112	32.8629	-24.8517
AHCYL2	4	93956616	94148560	+	69.0562	93.8973	-24.8411
CYB561A3	29	40551223	40562584	-	75.1701	100	-24.8299
HHATL	22	15452124	15460444	-	50.1894	75	-24.8106
SYNGR1	5	111293866	111317963	+	72.0379	96.8407	-24.8027
ZNF174	25	2835245	2841856	+	46.0317	70.8333	-24.8016
ATP6V0A2	17	54201717	54241005	-	58.2509	83.043	-24.7921
LGALS4	18	48803147	48810095	-	54.6051	79.375	-24.7699
LRRC51	15	52492121	52508047	+	63.3418	88.0952	-24.7535
SYT12	29	45655689	45676864	+	18.9981	43.75	-24.7519
SAV1	10	43571065	43599997	-	18.1076	42.8571	-24.7495
ASCC2	17	71057877	71093887	-	71.2025	95.9459	-24.7434
FAM192A	18	25254472	25294908	-	62.3537	87.0942	-24.7405
TAF1D	29	1056627	1062580	+	1.96078	26.6667	-24.7059
RNF135	19	18330388	18343193	-	24.1167	48.8182	-24.7015
LRRC61	4	113562348	113562992	+	14.1946	38.8889	-24.6943
THOC2	X	7580441	7696156	-	48.7302	73.4199	-24.6898
PRRC2C	16	39843441	39937167	+	60.8856	85.5506	-24.6649
FTSJ3	19	48719276	48727887	-	75.3467	100	-24.6533
ENSBTAG00000019479	22	16672485	16691192	-	70.6332	95.2381	-24.6049
FHOD1	18	34977246	34993385	-	59.1768	83.7778	-24.601
LINGO3	7	22560008	22561849	+	24.4895	49.0741	-24.5846
KATNA1	9	87965071	87999503	-	43.125	67.7083	-24.5833
OXSR1	22	11674127	11758890	+	63.7659	88.3333	-24.5674
HNRNPUL1	18	50718845	50752307	+	64.7966	89.3583	-24.5616
EDEM1	22	21268891	21295366	-	54.9464	79.5064	-24.56
ZNF419	18	64870965	64878298	+	38.619	63.1579	-24.5388
POLD3	15	54686091	54730435	+	58.7963	83.3333	-24.537
HOXB7	19	38518637	38521061	+	30.4762	55	-24.5238
PNRC1	9	61921605	61925635	-	0.490196	25	-24.5098
MTMR4	19	9671308	9696122	-	69.2527	93.75	-24.4973
CETN3	7	92290239	92307723	-	37.5	61.9949	-24.4949
HDAC1	2	122055992	122087843	-	71.3398	95.8333	-24.4935
TMEM209	4	94767514	94797757	-	45.5556	70.0476	-24.4921
LKAAEAR1	13	54264623	54266440	+	27.895	52.381	-24.4859
TUBA1B	5	30864529	30868119	+	2.08333	26.5625	-24.4792
KCNC3	18	56952428	56963679	-	5.12868	29.607	-24.4784
PABPN1	10	21427137	21434016	-	30.8026	55.2778	-24.4752
NR5A1	11	95514365	95538847	-	61.6251	86.0832	-24.458
NDUFB6	8	11372938	11389199	+	55.5449	80	-24.4551
LGSN	2	238093	305169	+	35.5556	60	-24.4444
RMI2	25	10052224	10057594	+	55.5556	80	-24.4444
DUSP14	19	14096513	14122123	+	65.1641	89.5882	-24.4241
PHC3	1	97985764	98061926	+	53.3561	77.7778	-24.4217
EMC8	18	11788219	11799979	-	38.3	62.7161	-24.4161
PRRT3	22	16857729	16863951	+	38.8414	63.2473	-24.4059
CYP2C18	26	15931985	15973325	+	29.1667	53.5714	-24.4048
CSF3R	3	110001845	110012507	+	30.303	54.7009	-24.3978
ABHD17C	21	27054892	27108980	+	61.7404	86.131	-24.3905
NENF	16	73013321	73019895	+	26.261	50.6433	-24.3822
RABAC1	18	51607794	51610670	+	65.625	90	-24.375
AURKA	13	60092043	60107177	+	75.6349	100	-24.3651
RASL11B	6	70179362	70183823	+	33.3333	57.6923	-24.359
LYN	14	24847257	24920713	+	70.3989	94.7576	-24.3587
C15H11orf91	15	65131004	65132948	-	2.22222	26.5625	-24.3403
HADH	6	18459380	18502809	-	75.6767	100	-24.3233
CD276	10	20341750	20354153	+	74.4444	98.75	-24.3056
SYT2	16	71149231	71153633	-	75.6944	100	-24.3056
ENSBTAG00000015899	18	59894613	59917943	+	64.5833	88.8889	-24.3056
TMEM249	14	1770660	1772329	+	24.744	49.0385	-24.2944
LHX3	11	103734904	103741625	-	35.8727	60.1622	-24.2895
TIRAP	29	30013437	30018246	+	75.711	100	-24.289
SLC22A10	29	42287600	42313683	+	21.5476	45.8333	-24.2857
ZNF555	7	22088469	22099654	-	25.7424	50	-24.2576
TXNDC15	7	47943546	47959145	+	47.3425	71.5909	-24.2484
PTBP2	3	46860032	46910656	-	25.7576	50	-24.2424
RC3H2	11	94010161	94058169	-	75.7576	100	-24.2424
CXCR1	2	106936887	106940905	-	9.09091	33.3333	-24.2424
ENSBTAG00000009664	2	118927759	118962018	+	40.4329	64.6667	-24.2338
CLCC1	3	34511153	34544280	+	36.3553	60.5861	-24.2308
INHBA	4	79986254	79997754	+	43.0381	67.2449	-24.2068
CHRNA4	13	54714619	54727493	+	9.15855	33.3333	-24.1748
UROS	26	45635844	45660024	-	46.2075	70.3811	-24.1736
GRPR	X	134606820	134643886	-	59.1601	83.3333	-24.1733
MGC157163	6	73838854	73863778	+	16.0975	40.2661	-24.1686
RPF2	9	39804099	39840649	-	42.5	66.6667	-24.1667
CSNK1B	X	91543877	91546246	-	67.5	91.6667	-24.1667
CDK5	4	114429163	114433469	-	63.3333	87.5	-24.1667
JOSD1	5	110829052	110839745	-	50.8333	75	-24.1667
TRAPPC3L	9	34623078	34661582	+	12.0833	36.25	-24.1667
ALPL	2	131791680	131857642	-	72.4092	96.5736	-24.1644
GOLPH3	20	41498517	41550461	+	42.8627	67.0238	-24.1611
DBR1	1	132002921	132014620	+	4.44444	28.5714	-24.127
DDB2	15	78289541	78309815	+	75.873	100	-24.127
MVP	25	26661754	26681331	-	69.1842	93.3036	-24.1194
CHIC2	6	71186363	71245780	-	35.1407	59.2593	-24.1186
FOXP2	4	54087329	54164075	-	36.131	60.2273	-24.0963
ARID4A	10	70838970	70899184	+	58.2334	82.3166	-24.0832
SLC16A9	28	15428478	15474740	-	75.9259	100	-24.0741
NUDT13	28	29352464	29369144	+	48.1481	72.2222	-24.0741
ENSBTAG00000012693	18	7809822	7917256	-	52.8679	76.9419	-24.074
FOXF2	23	51549721	51553563	-	12.256	36.3203	-24.0643
ATP6V0D2	14	78908052	78964199	-	27.4583	51.5104	-24.0521
MESD	21	27322045	27330423	-	60.3265	84.375	-24.0485
KCNK17	23	13160210	13172869	-	30.1243	54.1667	-24.0424
ACR	5	120222129	120229501	+	36.2574	60.291	-24.0336
INTS11	16	52576620	52586919	+	70.2821	94.3056	-24.0234
ABCD1	X	39869943	39885758	+	28.9264	52.9444	-24.018
SERBP1	3	78243808	78258243	+	42.6592	66.6667	-24.0074
GXYLT1	5	38763552	38809940	+	56.1064	80.1136	-24.0072
TRMT12	14	17195631	17197461	-	40	64	-24
ENSBTAG00000017927	X	137102013	137145423	-	34.4524	58.4524	-24
MD2	14	39369425	39402263	+	44.3827	68.3333	-23.9506
ENSBTAG00000024943	X	60843084	60858779	+	69.8106	93.75	-23.9394
OR6Q1	15	82560717	82561670	+	51.0766	75	-23.9234
SCN4A	19	48794399	48825660	-	23.1401	47.0461	-23.9061
RICTOR	20	35376524	35514741	+	43.7376	67.6407	-23.9031
FNTA	27	37391496	37415386	+	42.3521	66.2546	-23.9025
ZNF8	18	65787332	65794000	+	55.2778	79.1667	-23.8889
LAP	27	5124123	5125987	+	15	38.8889	-23.8889
C2	23	27231725	27243367	-	16.1648	40	-23.8352
NAGS	19	44486048	44491268	+	58.2458	82.0593	-23.8135
BTG4	15	22105614	22120867	-	76.1905	100	-23.8095
WFDC11	13	75179364	75189939	+	42.8571	66.6667	-23.8095
ENSBTAG00000031134	17	72629359	72630106	+	42.8571	66.6667	-23.8095
LRRC42	3	92809554	92830529	-	59.5238	83.3333	-23.8095
MS4A8	29	37638817	37654922	+	76.1905	100	-23.8095
TUSC3	27	20419472	20636849	-	74.0206	97.8114	-23.7909
MANBA	6	23390299	23541416	+	62.0374	85.8081	-23.7707
BAD	29	43190201	43201983	-	63.037	86.8055	-23.7685
PVRL4	3	8421828	8438222	+	61.241	85	-23.759
RGMB	7	100425877	100446422	+	76.2795	100	-23.7205
JCAD	13	35331913	35368126	-	54.6495	78.3471	-23.6976
GNAI3	3	33969546	34013930	-	76.3141	100	-23.6859
BRCC3	X	38709695	38788194	-	56.6667	80.3333	-23.6667
FGFBP3	26	13474081	13474854	-	1.37529	25	-23.6247
TCHHL1	3	18686495	18690937	+	51.3889	75	-23.6111
BAZ2A	5	57132351	57162026	+	64.6245	88.2234	-23.5989
CLN6	10	15025858	15041922	-	53.7111	77.3023	-23.5911
UIMC1	7	39718679	39856764	-	76.4159	100	-23.5841
PLA2G7	23	19907160	19945051	-	31.8411	55.3932	-23.5521
MTHFS	21	26449626	26466916	-	50.7716	74.3197	-23.5481
CXCL16	19	27249528	27253097	+	48.6667	72.2078	-23.5411
RBM22	7	64055334	64065520	-	45.3571	68.8889	-23.5317
ENSBTAG00000046978	X	2195796	2198128	+	34.8106	58.3333	-23.5227
GINS2	18	11687200	11724596	-	69.7314	93.254	-23.5226
DCAF10	8	62368709	62419901	+	33.6219	57.1429	-23.5209
APOBEC3Z3	5	111073487	111088530	+	19.0769	42.5926	-23.5157
SCML2	X	132323731	132444517	+	62.2749	85.7407	-23.4658
MTO1	9	13189168	13209725	+	30.2264	53.6905	-23.4641
FBXO16	8	10095870	10133299	+	55.3855	78.8485	-23.463
ENSBTAG00000006605	5	57934910	57935872	+	11.5646	35	-23.4354
UFL1	9	54038474	54104380	-	76.5714	100	-23.4286
APPL1	22	44397100	44427704	-	11.3095	34.7222	-23.4127
ACOX1	19	56300413	56321456	+	48.7745	72.1861	-23.4116
POFUT2	1	145596461	145610047	-	71.4438	94.8387	-23.3949
TMEM101	19	44492690	44496188	-	57.3333	80.7018	-23.3684
CFDP1	18	2662463	2766583	-	58.629	81.9876	-23.3587
SELENOW	18	55112228	55116590	+	26.6447	50	-23.3553
ENSBTAG00000003621	4	106314344	106322132	-	64.7222	88.0769	-23.3547
ERLIN2	27	32721072	32738208	+	55.8687	79.2223	-23.3536
PIGP	1	151008563	151021272	-	66.6667	90	-23.3333
PGM2L1	15	54484806	54537330	-	47.5	70.8333	-23.3333
FAM186A	5	29713134	29752153	+	17.1429	40.4762	-23.3333
ENSBTAG00000039524	5	74875954	74876802	-	16.6667	40	-23.3333
ENSBTAG00000040349	4	89053954	89070650	+	10	33.3333	-23.3333
TMEM98	19	17622149	17634850	-	53.2561	76.5873	-23.3312
ZNF513	11	72273637	72277103	+	45.7215	69.0476	-23.3261
MED20	23	15685887	15696735	-	76.6775	100	-23.3225
RHBDL2	3	107634942	107692934	+	52.0076	75.2914	-23.2838
INTU	17	30324842	30404702	-	58.7143	81.9841	-23.2698
PSMB8	23	7113304	7116676	-	8.54911	31.8182	-23.2691
ENSBTAG00000019553	X	3481955	3508062	-	46.1765	69.441	-23.2645
ZNF598	25	1552258	1562560	-	60.9706	84.2308	-23.2601
EIF3D	5	75299356	75313533	-	55.4924	78.75	-23.2576
TMEM225B	25	37354259	37362187	-	20.078	43.3333	-23.2554
C9orf84	8	102796661	102872318	-	67.7551	91	-23.2449
TUBG1	19	43316471	43321165	+	34.4855	57.7143	-23.2288
H2B	23	7150821	7151201	+	14.2857	37.5	-23.2143
UNC119B	17	65206692	65215132	+	46.1281	69.3333	-23.2052
G3BP2	6	92205907	92241546	-	26.7988	50	-23.2012
PLTP	13	75374575	75384705	-	22.9558	46.1538	-23.198
SLC2A4	19	27616793	27621455	+	65.7107	88.8889	-23.1782
CYTL1	6	105926864	105931259	+	41.1111	64.2857	-23.1746
PIF1	10	45317789	45324398	+	76.8274	100	-23.1726
SAR1A	28	26542608	26553908	-	26.8571	50	-23.1429
RTCB	5	71366686	71388046	-	36.8889	60	-23.1111
INTS6	12	20888781	20973823	-	50.5628	73.6607	-23.0979
ATP2B1	5	19539973	19669793	-	66.6381	89.7355	-23.0974
DDIT3	5	56285008	56289214	+	10.2418	33.3333	-23.0915
NUDC	2	126860368	126873806	-	48.5828	71.6667	-23.0839
TMEM120A	25	34726229	34731680	-	48.097	71.1538	-23.0569
ZNF181	18	45705247	45717737	+	37.3611	60.4167	-23.0556
ANXA3	6	95065256	95136945	+	62.2577	85.2904	-23.0327
MXD4	6	108490181	108501580	+	72.1721	95.1852	-23.0131
ZC3H8	11	154024	181573	+	68.6667	91.6667	-23
SLC13A1	4	88250496	88354594	-	23.4365	46.4286	-22.9921
PLEKHO1	3	20519726	20528784	-	35.7393	58.7273	-22.9879
TM6SF2	7	3926972	3933852	+	68.7	91.6667	-22.9666
KCNK12	11	29759820	29808312	-	54.9002	77.8626	-22.9623
FSD1	7	20979098	20990894	-	58.3333	81.2834	-22.9501
ENSBTAG00000047024	9	41357862	41386980	-	77.0563	100	-22.9437
MASP2	16	43463199	43478362	+	22.8986	45.8333	-22.9348
ARL13B	1	37875395	37952674	+	77.0677	100	-22.9323
GAPDHS	18	46385387	46394267	+	74.2985	97.2222	-22.9237
MRPL50	8	92744050	92751166	-	18.75	41.6667	-22.9167
NOP56	13	52983685	52988922	-	33.3333	56.25	-22.9167
ZC3H10	5	57522062	57527396	-	77.0833	100	-22.9167
FUT6	7	19735349	19741476	+	77.0833	100	-22.9167
SLC16A11	19	27459410	27461845	-	39.7976	62.6984	-22.9008
VSTM2L	13	67460324	67498847	+	35.2063	58.1069	-22.9006
EPOR	7	16998453	17003707	-	6.27487	29.1667	-22.8918
RBM14	29	45299519	45308722	+	57.1144	80	-22.8856
AMMECR1	X	63076962	63193217	-	69.3537	92.2257	-22.8719
ZNF391	23	30994426	31003179	-	2.14286	25	-22.8571
ENSBTAG00000046265	7	15405809	15446823	+	36.3636	59.1667	-22.803
KLHL28	21	55179305	55207518	-	63.8889	86.6667	-22.7778
DENND6A	22	44077870	44121649	+	42.3288	65.1035	-22.7748
MIS18BP1	21	55398774	55477656	-	67.8889	90.6633	-22.7744
RASL10B	19	14950018	14956393	-	60.5655	83.3333	-22.7679
SORT1	3	34150876	34214025	+	65.7248	88.4921	-22.7673
NRG1	27	27624065	27853566	+	45.5417	68.3013	-22.7596
AURKAIP1	16	52398515	52402983	+	27.243	50	-22.757
METTL27	25	33983208	33987224	+	51.7201	74.4709	-22.7508
UBE2Q1	3	16080089	16088325	+	44.5364	67.2727	-22.7364
MRPL9	3	19060353	19067401	+	77.2727	100	-22.7273
AOC3	19	43514251	43544945	+	59.1354	81.8452	-22.7098
F12	7	40258129	40266423	-	23.5314	46.2276	-22.6962
BoLA	23	27647069	27652297	+	3.90977	26.5873	-22.6775
ALG12	5	120924137	120932984	-	72.797	95.4546	-22.6575
TRIM14	8	63676509	63698768	-	22.8916	45.5381	-22.6465
UCKL1	13	54362734	54373970	+	74.3333	96.9697	-22.6364
DPEP1	18	14578306	14584239	+	5.43564	28.0556	-22.6199
ENSBTAG00000046424	7	41444283	41445695	-	0	22.619	-22.619
SNED1	3	120761890	120806556	+	57.9961	80.603	-22.6069
DECR1	14	76022901	76066405	-	52.8441	75.4386	-22.5945
KCNJ2	19	61185603	61195897	-	52.8205	75.4018	-22.5813
PWWP2B	26	51657461	51674652	+	27.9955	50.5759	-22.5804
LAMC1	22	51456200	51470441	+	20.3719	42.9487	-22.5768
ASF1B	7	12678439	12690864	+	53.8158	76.3889	-22.5731
MAP1S	7	5335661	5367540	-	69.0954	91.6667	-22.5713
THEM4	3	18881347	18930585	+	56.9602	79.5238	-22.5636
TUT1	29	41625200	41634609	-	77.4379	100	-22.5621
VPS37C	29	38034776	38063344	-	65.6472	88.1984	-22.5512
ROBO3	29	28699641	28717748	+	43.1257	65.6656	-22.5399
NOA1	6	74016234	74026536	-	3.22581	25.7576	-22.5318
ENSBTAG00000031753	23	31361715	31367294	+	8.33333	30.8442	-22.5108
BTLA	1	57672616	57701243	-	25	47.5	-22.5
MPP6	4	71625584	71690219	-	77.5	100	-22.5
FAM71F1	4	93508704	93524304	+	52.5	75	-22.5
ENSBTAG00000035736	29	39541478	39550943	+	37.5	60	-22.5
IFI30	7	4981195	4984553	-	12.7444	35.2381	-22.4937
ARAF	X	91180863	91191308	+	77.535	100	-22.465
RABEP2	25	26175182	26187429	+	57.1765	79.6296	-22.4531
ACTR2	11	63552997	63591980	+	77.551	100	-22.449
NDUFB2	4	104850911	104856526	+	44.2305	66.6667	-22.4362
TMEM127	11	2324293	2335178	-	38.0952	60.531	-22.4357
C1orf198	28	3833611	3865953	+	71.7568	94.1723	-22.4155
ENSBTAG00000011052	18	59398666	59423657	-	47.9727	70.3704	-22.3977
SULF1	14	35476252	35558292	+	56.3636	78.7576	-22.3939
HACD3	10	12383331	12413251	+	28.5714	50.9615	-22.3901
YME1L1	13	17986323	18015111	-	77.619	100	-22.381
DEDD	3	8381806	8392000	+	77.619	100	-22.381
ST3GAL4	29	30073042	30112563	+	61.9703	84.3072	-22.3369
CXXC1	24	50414814	50420260	-	72.9252	95.2614	-22.3363
CHGB	13	48435003	48449940	+	27.6638	50	-22.3362
METTL1	5	56019430	56023032	+	42.6667	65	-22.3333
ENSBTAG00000011713	19	56580039	56586212	-	57.669	80	-22.331
SHISA7	18	62515045	62521682	+	14.0342	36.3636	-22.3294
PIM2	X	92107320	92112920	-	77.6786	100	-22.3214
KCNA5	5	105538144	105540341	-	14.3492	36.6667	-22.3175
TCP11	23	9020184	9052477	-	49.5724	71.875	-22.3026
TSKU	15	56961320	56974713	+	75.6164	97.9167	-22.3002
SERPINA1	21	59578528	59587897	-	5.88235	28.1818	-22.2995
MAP4K3	11	21579432	21761348	-	71.6493	93.9394	-22.2901
IFNLR1	2	129315264	129338069	+	56.0703	78.3245	-22.2542
NEURL1B	20	4337739	4356155	+	46.3733	68.6061	-22.2328
EXOC1	6	72941463	72989013	+	77.7778	100	-22.2222
ENSBTAG00000039289	13	43973797	43995748	+	32.7778	55	-22.2222
ENSBTAG00000023541	23	26726417	26794259	+	36.1111	58.3333	-22.2222
TMEM198	2	108197663	108203601	+	66.6667	88.8889	-22.2222
BIRC2	15	6585516	6607013	-	66.6667	88.8889	-22.2222
ASGR1	19	27529097	27532634	-	77.7778	100	-22.2222
UBL4B	3	33424621	33426233	-	0	22.2222	-22.2222
RPL9	6	60210361	60215120	-	0	22.2222	-22.2222
MTFR2	9	75236009	75254523	-	22.2222	44.4444	-22.2222
ENSBTAG00000048029	15	6124135	6132776	+	0	22.2222	-22.2222
SMAP	15	36224848	36251371	-	0	22.2222	-22.2222
ISG15	16	52714627	52715665	-	11.1111	33.3333	-22.2222
PSENEN	18	46646707	46648031	+	11.1111	33.3333	-22.2222
VPS37A	27	19018677	19052353	-	34.4444	56.6667	-22.2222
bta-mir-210	29	51025433	51025530	+	11.1111	33.3333	-22.2222
USP11	X	90868233	90882828	+	57.3552	79.5667	-22.2115
NLGN2	19	27727925	27733393	+	27.79	49.9901	-22.2001
ATP5S	10	43265126	43277198	+	0.961538	23.1481	-22.1866
ENSBTAG00000044113	18	56811617	56830129	-	18.1548	40.3147	-22.1599
CCDC166	14	2253177	2254950	+	42.8435	65	-22.1565
TAF15	19	14858564	14890086	-	22.8571	45	-22.1429
KLK14	18	57495324	57499297	-	10	32.1429	-22.1429
DHPS	7	13931315	13935225	+	27.8968	50	-22.1032
RNF17	12	36782763	36892727	-	49.7969	71.8878	-22.0908
ENSBTAG00000038461	5	101210292	101266954	+	21.6667	43.75	-22.0833
HAPLN3	21	20871465	20886141	-	41.0265	63.0988	-22.0724
ISLR2	21	34950166	34952418	-	6.29126	28.3516	-22.0603
ENSBTAG00000002702	29	49879043	49926003	-	31.2981	53.3543	-22.0562
TRIM33	3	28948285	29088696	+	59.403	81.4463	-22.0433
MGARP	17	18709903	18721278	+	5.54525	27.5641	-22.0189
PHIP	9	18745213	18852721	-	73.9815	96	-22.0185
DUSP9	X	39785475	39788263	+	58.5541	80.5555	-22.0014
ATP1B3	1	128050718	128085713	-	46.8474	68.8447	-21.9973
MRPS9	11	9121670	9159584	+	61.3382	83.3333	-21.9951
ACMSD	2	62692769	62753692	-	49.5974	71.5909	-21.9935
ZNF511	26	25938181	25941636	-	71.7749	93.75	-21.9751
UBE2W	14	39233174	39295068	-	37.3333	59.3056	-21.9722
RPP38	13	29959800	29965680	+	11.3636	33.3333	-21.9697
ACSS1	13	43029813	43073610	-	70.7587	92.7246	-21.9659
BARX2	29	33240588	33255647	+	50.5556	72.5	-21.9444
CLGN	17	17575019	17620096	+	30.6508	52.5638	-21.913
AKIRIN1	3	107574785	107586950	-	16.3438	38.254	-21.9102
THUMPD2	11	22066100	22109204	-	48.1135	70	-21.8865
PKN3	11	99232119	99246139	+	59.1362	81.0088	-21.8726
INPP1	2	5867812	5903148	-	49.8084	71.6667	-21.8583
CILP	10	12099600	12114284	-	76.0606	97.9167	-21.8561
MPPED2	15	61947697	62158984	-	23.3146	45.1498	-21.8352
CLDN25	15	24660852	24661502	+	7.33333	29.1667	-21.8333
CASKIN1	25	1714641	1725252	-	39.0195	60.8466	-21.8271
P2RY6	15	53559422	53564982	+	76.25	98.0769	-21.8269
LYVE1	15	42678184	42692464	+	22.2222	44.0476	-21.8254
GJB1	X	84715936	84723342	-	28.1746	50	-21.8254
FOSL2	11	71329772	71349193	-	65.4633	87.2857	-21.8225
FBXW9	7	13922169	13927085	+	41.1373	62.9545	-21.8173
CDAN1	10	38138863	38151656	-	54.0435	75.8431	-21.7996
ENSBTAG00000037533	23	27175689	27196793	-	67.0988	88.8889	-21.7901
RBP1	1	130588843	130615791	+	49.2534	71.0417	-21.7882
FASN	19	51384922	51403614	+	65.9361	87.7064	-21.7704
CCSAP	28	281480	297049	-	59.077	80.8333	-21.7564
HHIPL1	21	66284693	66314293	+	55.3721	77.1215	-21.7493
BTRC	26	22001775	22172725	+	63.7729	85.514	-21.7411
SPAG11	27	4920083	4942958	-	23.2639	45	-21.7361
LRRC27	26	51618947	51644391	+	17.5698	39.3021	-21.7322
SMPDL3B	2	125983558	126015376	-	15.2372	36.9692	-21.732
TNPO2	7	13904181	13921077	+	76.4822	98.1803	-21.6981
OTUD3	2	133387211	133416030	-	57.791	79.4872	-21.6962
WDR54	11	10186102	10189962	-	34.7222	56.4103	-21.688
TAF1A	16	26747506	26779536	-	68.0555	89.7321	-21.6766
IL17B	7	62769961	62773956	-	78.3333	100	-21.6667
ENSBTAG00000048087	13	53816739	53830302	+	41.6667	63.3333	-21.6667
MRPS18B	23	28169926	28176489	-	36.6667	58.3333	-21.6667
ENSBTAG00000034189	6	26656288	26672428	+	8.33333	30	-21.6667
CDC42EP1	5	109925709	109933537	+	3.33333	25	-21.6667
SCN10A	22	12145566	12234035	-	56.6916	78.3566	-21.665
COPB2	1	130765733	130820131	+	67.3596	89.0079	-21.6483
SRSF6	13	72804660	72810323	+	3.84615	25.4902	-21.644
ETV4	19	44068484	44083638	-	36.9624	58.6022	-21.6398
DDHD2	27	33110521	33140951	+	40.8902	62.5098	-21.6196
INTS8	14	71820446	71848531	-	50.9203	72.5385	-21.6182
ENSBTAG00000047815	18	50417677	50424483	-	5.0505	26.6667	-21.6162
ENSBTAG00000020440	25	37513721	37524164	+	70.0521	91.6667	-21.6146
ENPP1	9	70734253	70804135	+	57.2956	78.9091	-21.6135
UPB1	17	73500519	73527334	-	23.9217	45.5321	-21.6103
LAMB3	16	75567714	75610920	+	56.736	78.3414	-21.6054
LONRF3	X	3237205	3272604	+	34.0663	55.6675	-21.6011
CFAP206	9	63346332	63382321	-	32.3536	53.9524	-21.5987
EIF3A	26	39585658	39616179	-	58.4162	80.0116	-21.5954
GHSR	1	95795892	95799185	+	13.3272	34.9206	-21.5934
ZNRD1	23	28714470	28717896	-	16.8831	38.4615	-21.5784
CDK17	5	60897636	61006980	-	47.95	69.521	-21.571
[truncated: 5,714 more rows]

## Sheet: Supplementary Table 6
Supplementary Table 6. MII Promoter regions (TSS −1000 +100) Bisulfite quantitation pipeline. Probes description
Chromosome	Start	End	Probe Strand	Feature	IVM	IVO	diff
1	19799	20899	-	5S_rRNA	53.5714	70.8333	-17.2619
1	478896	479996	-	SMIM11A	0	0	0
1	733629	734729	-	MRPS6	0	0	0
1	921635	922735	+	ATP5O	0	0	0
1	1188187	1189287	-	ITSN1	2.77778	2.5	0.277778
1	1188228	1189328	+	ITSN1	2.22222	1.66667	0.555555
1	1222586	1223686	+	CRYZL1	0	1.23457	-1.23457
1	1264662	1265762	-	SON	1.53846	2.08333	-0.544872
1	1264743	1265843	+	SON	1.53846	2.08333	-0.544872
1	1307527	1308627	+	DNAJC28	21.4286	100	-78.5714
1	1323544	1324644	+	TMEM50B	0	0	0
1	1496051	1497151	-	IFNAR1	3.19865	1.07527	2.12338
1	1591658	1592758	-	IL10RB	0	0	0
1	1627037	1628137	-	IFNAR2	14.5455	9.72222	4.82323
1	1777232	1778332	-	OLIG1	0	0	0
1	2066036	2067136	+	PAXBP1	0	55.5556	-55.5556
1	2108219	2109319	+	SYNJ1	0	0	0
1	2203895	2204995	+	C1H21orf59	2.65152	3.84615	-1.19464
1	2360038	2361138	-	EVA1C	14.6571	3.84615	10.8109
1	2381873	2382973	+	URB1	0	0.735294	-0.735294
1	2919329	2920429	-	HUNK	0	0	0
1	3122513	3123613	-	SOD1	0	0	0
1	3482533	3483633	+	TIAM1	0	0	0
1	6414444	6415544	-	MAP3K7CL	18.8889	13.6364	5.25253
1	6474462	6475562	+	CCT8	0	0	0
1	6517308	6518408	-	USP16	1.5873	20	-18.4127
1	6520212	6521312	+	RWDD2B	0	0	0
1	6643806	6644906	-	N6AMT1	66.6667	0	66.6667
1	8810792	8811892	+	ADAMTS5	0	0	0
1	8954134	8955234	+	ADAMTS1	25	0	25
1	9606382	9607482	+	APP	1.19048	0	1.19048
1	18233054	18234154	-	CHODL	0	0	0
1	18908512	18909612	+	BTG3	4.95805	2.77778	2.18027
1	18993331	18994431	-	CXADR	0	0	0
1	20798753	20799853	-	USP25	0	100	-100
1	22473171	22474271	+	RBM11	15	25	-10
1	26210394	26211494	-	ROBO1	100	100	0
1	34707156	34708256	-	VGLL3	1.55896	9.52381	-7.96485
1	34969460	34970560	+	CHMP2B	0.892857	25	-24.1071
1	35659674	35660774	+	CGGBP1	2.77778	0	2.77778
1	35660298	35661398	-	CGGBP1	1.64437	0	1.64437
1	35752286	35753386	+	C1H3orf38	0	0	0
1	37866850	37867950	-	PROS1	12.605	0	12.605
1	37959749	37960849	+	NSUN3	0	0	0
1	40579693	40580793	+	ENSBTAG00000034182	33.3333	50	-16.6667
1	40607729	40608829	+	EPHA6	2.77778	0.526316	2.25146
1	41639353	41640453	+	ARL6	0	28.5714	-28.5714
1	41859494	41860594	-	RIOX2	0	0	0
1	42531438	42532538	-	CPOX	0	0	0
1	43729028	43730128	+	CMSS1	0	0	0
1	44198315	44199415	+	TBC1D23	25	22.2222	2.77778
1	44260477	44261577	+	NIT2	0	0	0
1	44331311	44332411	+	TOMM70A	1.53846	0	1.53846
1	44331643	44332743	-	TOMM70A	2.5641	0	2.5641
1	44392265	44393365	+	ENSBTAG00000013321	100	100	0
1	44770577	44771677	-	PP2D1	14.8148	1.38889	13.4259
1	44856815	44857915	+	KAT2B	75	83.3333	-8.33334
1	44965430	44966530	-	SGO1	1.87302	71.4286	-69.5556
1	45020274	45021374	+	PRDM9	26.1111	100	-73.8889
1	45090053	45091153	+	ENSBTAG00000047076	0	0	0
1	45280219	45281319	+	TMEM45A	0	0	0
1	46354783	46355883	+	PCNP	2.35294	0	2.35294
1	46411950	46413050	-	ZBTB11	0.238095	0	0.238095
1	46420621	46421721	-	RPL24	2.77778	0	2.77778
1	46463509	46464609	+	NXPE3	0	0	0
1	46542385	46543485	+	NFKBIZ	2.77778	0	2.77778
1	50331272	50332372	+	ALCAM	0.833333	0	0.833333
1	52194879	52195979	-	bta-mir-2286	0	0	0
1	53168938	53170038	-	CD47	0.320513	0	0.320513
1	53753934	53755034	-	CIP2A	1.51515	0	1.51515
1	54305054	54306154	-	MORC1	0	0	0
1	56759822	56760922	-	CD96	0	75	-75
1	56843455	56844555	+	PLCXD2	58.8889	10	48.8889
1	57155326	57156426	+	ABHD10	26.3889	66.6667	-40.2778
1	57278554	57279654	+	ENSBTAG00000016554	0	0	0
1	57567530	57568630	+	CD200	0	0	0
1	57785942	57787042	+	ATG3	16.7857	0	16.7857
1	57786698	57787798	-	ATG3	1.66667	3.33333	-1.66667
1	58185655	58186755	-	NEPRO	0	0	0
1	58427032	58428132	+	BOC	100	100	0
1	58643494	58644594	-	SPICE1	0	10	-10
1	58879058	58880158	+	NAA50	0	0	0
1	58879103	58880203	-	NAA50	0	0	0
1	59063067	59064167	+	GRAMD1C	2.0757	0	2.0757
1	59179323	59180423	+	CCDC191	0	0	0
1	59398266	59399366	-	bta-mir-568	26.25	37.5	-11.25
1	64488005	64489105	-	IGSF11	0.757576	7.69231	-6.93473
1	64645067	64646167	-	B4GALT4	8.33333	0	8.33333
1	64840654	64841754	+	POGLUT1	0	0	0
1	65031868	65032968	-	COX17	8.33333	9.09091	-0.757576
1	65462823	65463923	-	GSK3B	16.1111	5.55556	10.5556
1	65700585	65701685	-	LRRC58	2.63158	0	2.63158
1	65802323	65803423	-	FSTL1	0	0	0
1	65921482	65922582	+	NDUFB4	0	0	0
1	66037757	66038857	-	RABL3	1.90476	0	1.90476
1	66212612	66213712	+	STXBP5L	0	1.31579	-1.31579
1	66899639	66900739	+	IQCB1	0	3.7037	-3.7037
1	66900362	66901462	-	IQCB1	4.07407	1.75439	2.31969
1	67116569	67117669	-	ILDR1	0	0	0
1	67457525	67458625	-	CCDC58	0	0	0
1	67544997	67546097	-	KPNA1	3.75	0	3.75
1	67587920	67589020	+	PARP9	18.5185	100	-81.4815
1	67720794	67721894	-	HSPBAP1	1.85185	0	1.85185
1	67721242	67722342	+	DIRC2	12.5	0	12.5
1	68011078	68012178	+	PDIA5	0	0	0
1	68420854	68421954	-	ADCY5	34.2105	0	34.2105
1	68550687	68551787	-	HACD2	4.54545	0	4.54545
1	68964795	68965895	+	ROPN1	33.3333	50	-16.6667
1	69731778	69732878	+	UMPS	0	0	0
1	69899576	69900676	-	ITGB5	100	100	0
1	70557787	70558887	-	SNX4	0	0	0
1	70663927	70665027	-	OSBPL11	0.892857	1.25	-0.357143
1	70784088	70785188	-	LMLN	50	8.33333	41.6667
1	70792040	70793140	-	RPL35A	0	0	0
1	70984101	70985201	-	FYTTD1	50	0	50
1	71071051	71072151	+	ENSBTAG00000032819	66.6667	0	66.6667
1	71230057	71231157	-	TNK2	100	100	0
1	71484312	71485412	-	PCYT1A	0	18.3333	-18.3333
1	71516689	71517789	-	TCTEX1D2	0	1.5625	-1.5625
1	71653154	71654254	-	RNF168	4.54545	0	4.54545
1	71709368	71710468	+	WDR53	0	0	0
1	71709873	71710973	-	WDR53	0	0	0
1	71764081	71765181	+	NRROS	0	0	0
1	71839762	71840862	-	CEP19	0	0	0
1	71866089	71867189	+	PAK2	5	0	5
1	72019912	72021012	-	NCBP2	5.03968	2.60695	2.43273
1	72707757	72708857	+	PPP1R2	9.09091	0	9.09091
1	72757744	72758844	+	ACAP2	0	0	0
1	73469829	73470929	-	FAM43A	3.33333	2.08333	1.25
1	73515016	73516116	+	TMEM44	0.574713	1.75439	-1.17967
1	73566926	73568026	-	bta-mir-2287	0	0	0
1	73739503	73740603	+	GP5	52.8846	66.6667	-13.782
1	73976620	73977720	-	HES1	80	100	-20
1	74467198	74468298	-	OPA1	16.6667	7.14286	9.52381
1	75615651	75616751	+	FGF12	40.2381	100	-59.7619
1	77343545	77344645	-	IL1RAP	0	0	0
1	77595386	77596486	+	CLDN1	1.11111	0	1.11111
1	77751546	77752646	+	P3H2	8.33333	5.0505	3.28283
1	79725331	79726431	-	LPP	100	100	0
1	80178482	80179582	+	BCL6	8.33333	0	8.33333
1	80595924	80597024	+	MASP1	50	50	0
1	81042610	81043710	+	RFC4	27.381	9.04762	18.3333
1	81062735	81063835	-	EIF4A2	0	0	0
1	81209014	81210114	-	AHSG	33.3333	8.33333	25
1	81252116	81253216	-	DNAJB11	0	0	0
1	81255663	81256763	+	TBCCD1	100	98	2
1	81513492	81514592	+	DGKG	100	100	0
1	81991398	81992498	+	IGF2BP2	0.555556	50	-49.4444
1	82210649	82211749	-	SENP2	0	0	0
1	82284913	82286013	+	TMEM41A	11.5385	0	11.5385
1	83089390	83090490	+	MAGEF1	0	4.34783	-4.34783
1	83244444	83245544	-	EPHB3	0.869565	0	0.869565
1	83315637	83316737	+	ENSBTAG00000008343	0	0	0
1	83442169	83443269	+	POLR2H	3.65895	0	3.65895
1	83442194	83443294	-	POLR2H	3.65895	0	3.65895
1	83484238	83485338	-	EIF4G1	19.0325	8.33333	10.6992
1	83530113	83531213	+	ECE2	0	33.3333	-33.3333
1	83557513	83558613	-	VWA5B2	0	0	0
1	83591812	83592912	-	AP2M1	0	3.7037	-3.7037
1	83609319	83610419	-	DVL3	1.72414	1.66667	0.0574713
1	83735248	83736348	+	ABCC5	0	0	0
1	83764087	83765187	+	ABCC5	100	100	0
1	83859274	83860374	+	PARL	0	0	0
1	84029974	84031074	-	YEATS2	0	0	0
1	84095107	84096207	-	KLHL24	3.0303	10.9524	-7.92208
1	84573883	84574983	+	MCCC1	0	12.5	-12.5
1	86952445	86953545	+	CCDC39	4	5.55556	-1.55556
1	88075167	88076267	-	USP13	0	0	0
1	88483533	88484633	+	KCNMB3	100	100	0
1	88631287	88632387	+	ZMAT3	2.5641	0	2.5641
1	95794892	95795992	+	GHSR	0	11.1111	-11.1111
1	96788067	96789167	+	TNIK	1.66667	20	-18.3333
1	97307271	97308371	+	EIF5A2	0	0	0
1	97338619	97339719	+	RPL22L1	0	0	0
1	97952060	97953160	-	PRKCI	0	0	0
1	98392675	98393775	-	MYNN	0	0	0
1	98395412	98396512	+	ACTRT3	29.9145	70	-40.0855
1	100157667	100158767	+	GOLIM4	5.63596	0.892857	4.74311
1	100539220	100540320	+	SERPINI1	0	0	0
1	100539294	100540394	-	SERPINI1	0	0	0
1	100876729	100877829	+	ZBBX	0	0	0
1	107009593	107010693	-	NMD3	4.16667	0	4.16667
1	107575986	107577086	-	PPM1L	1.56986	10.119	-8.54919
1	107773353	107774453	+	KPNA4	1.13636	0.862069	0.274295
1	108086580	108087680	-	C3orf80	0.714286	0	0.714286
1	109586721	109587821	-	MFSD1	0	2.27273	-2.27273
1	109793639	109794739	-	MLF1	2.09524	5	-2.90476
1	110276782	110277882	+	SHOX2	1.96078	0	1.96078
1	111995968	111997068	+	SSR3	0	0	0
1	112776479	112777579	+	C3orf33	4.98016	0	4.98016
1	113502293	113503393	-	MME	2.58621	0	2.58621
1	114431355	114432455	-	ARHGEF26	0	0	0
1	114718962	114720062	-	ENSBTAG00000011631	33.3333	75	-41.6667
1	115836168	115837268	-	P2RY1	0.574713	0	0.574713
1	117253708	117254808	-	ENSBTAG00000010385	0	0	0
1	118299798	118300898	+	SIAH2	0	0	0
1	118536644	118537744	-	EIF2A	0	1	-1
1	118657711	118658811	-	TSC22D2	1.51515	0	1.51515
1	119150123	119151223	+	PFN2	0	0.78125	-0.78125
1	119290551	119291651	-	RNF13	0	0.219298	-0.219298
1	119343634	119344734	+	COMMD2	3.57143	0	3.57143
1	119436952	119438052	+	WWTR1	3.8961	0	3.8961
1	120012765	120013865	+	HLTF	0	0	0
1	121867867	121868967	-	ZIC1	2.77778	2.08333	0.694444
1	121873133	121874233	+	ZIC4	0	0	0
1	122910096	122911196	+	PLSCR2	0	0	0
1	123230176	123231276	+	PLSCR4	0	0	0
1	123321467	123322567	+	PLOD2	4.54545	13.3333	-8.78788
1	125884867	125885967	-	C1H3orf58	0.255102	0	0.255102
1	126987522	126988622	-	U2SURP	0	0	0
1	127040077	127041177	+	PAQR9	0	0	0
1	127318121	127319221	-	TRPC1	0	21.2821	-21.2821
1	127590937	127592037	+	XRN1	3.33333	0	3.33333
1	127735221	127736321	+	GK5	0	0	0
1	128085613	128086713	-	ATP1B3	0	0	0
1	128184918	128186018	-	GRK7	0	50	-50
1	128221633	128222733	-	RNF7	0.5	0	0.5
1	128467929	128469029	-	RASA2	0	0	0
1	129041530	129042630	-	SLC25A36	10	7.14286	2.85714
1	130652030	130653130	+	TXLNA	0	0	0
1	130764733	130765833	+	COPB2	0	0	0
1	131168756	131169856	+	ENSBTAG00000045637	0	14.2857	-14.2857
1	131241444	131242544	+	FOXL2	0	2.86232	-2.86232
1	131722842	131723942	-	ESYT3	22.2222	2.77778	19.4444
1	131833901	131835001	-	MRAS	0	0	0
1	132001921	132003021	+	DBR1	34.0278	66.6667	-32.6389
1	132191585	132192685	-	CLDN18	100	100	0
1	133395640	133396740	-	NCK1	12.5	2.22222	10.2778
1	133439365	133440465	-	SLC35G2	0	1.51515	-1.51515
1	134130429	134131529	-	PCCB	3.7037	0	3.7037
1	134189685	134190785	+	MSL2	0	1.66667	-1.66667
1	136572249	136573349	+	RAB6B	0	0	0
1	136722209	136723309	-	TF	0	0	0
1	137126780	137127880	-	TMEM108	100	100	0
1	137901568	137902668	+	NPHP3	2.77778	50	-47.2222
1	137992897	137993997	+	UBA5	0	0	0
1	137993215	137994315	-	UBA5	0	0	0
1	140739136	140740236	-	PSMG1	0	0	0
1	140863305	140864405	-	BRWD1	0	0	0
1	140932974	140934074	-	SETMAR	0	0	0
1	140943009	140944109	+	WRB	0	0	0
1	141348995	141350095	+	IGSF5	0	4.77273	-4.77273
1	142874109	142875209	+	BACE2	0	0	0
1	143118272	143119372	+	MX2	0	20	-20
1	143535344	143536444	-	RIPK4	0	0.520833	-0.520833
1	143755749	143756849	-	ZBTB21	16.6667	1.5	15.1667
1	143989494	143990594	+	ABCG1	0	0	0
1	144196476	144197576	-	TFF1	40	25	15
1	144333199	144334299	-	RSPH1	0	0	0
1	144676774	144677874	-	WDR4	2.5	0	2.5
1	144689277	144690377	+	NDUFV3	5	0	5
1	144812755	144813855	-	CBS	36.6667	4.16667	32.5
1	145041220	145042320	-	SUMO3	8.46939	1.25	7.21939
1	145075359	145076459	-	PTTG1IP	14.0909	46.6667	-32.5758
1	145153624	145154724	+	FAM207A	0	1.42857	-1.42857
1	145609947	145611047	-	POFUT2	0.925926	0	0.925926
1	145695844	145696944	-	ENSBTAG00000014880	6.38889	7.69231	-1.30342
1	145748451	145749551	+	AIRE	0	25	-25
1	145769058	145770158	+	PFKL	3.57143	0	3.57143
1	145813213	145814313	-	C1H21ORF2	4.16667	0	4.16667
1	145884350	145885450	+	LRRC3	0	0	0
1	145902132	145903232	-	ENSBTAG00000037662	100	100	0
1	146027057	146028157	+	ENSBTAG00000011012	42.8571	33.3333	9.52381
1	146216597	146217697	-	ENSBTAG00000011437	0.18797	0	0.18797
1	146436114	146437214	+	HSF2BP	2.19109	0	2.19109
1	146532066	146533166	-	CSTB	0	0	0
1	146558744	146559844	-	CSTB	11.1111	0	11.1111
1	146568084	146569184	+	RRP1	0	0	0
1	146843058	146844158	+	ENSBTAG00000007105	3.125	0	3.125
1	146903796	146904896	-	ENSBTAG00000048134	16.9048	33.3333	-16.4286
1	147067442	147068542	-	SLC19A1	60	55.1587	4.84127
1	147131679	147132779	+	PCBP3	1.78571	2.7027	-0.916988
1	147541825	147542925	+	COL6A2	4.50387	17.9487	-13.4448
1	147615874	147616974	-	SPATC1L	18.0556	16.6667	1.38889
1	147654054	147655154	-	LSS	3.50529	0.490196	3.01509
1	147706323	147707423	-	MCM3AP	0	0	0
1	147706850	147707950	+	YBEY	1.5625	0.961538	0.600962
1	147735441	147736541	+	PCNT	0	0	0
1	147855757	147856857	+	DIP2A	1.9182	0	1.9182
1	148016881	148017981	-	S100B	0	0	0
1	148056295	148057395	+	bta-mir-2289	29.1667	0	29.1667
1	148056914	148058014	-	bta-mir-2289	6.11111	0	6.11111
1	148265955	148267055	+	FBXO25	25	0	25
1	148773673	148774773	-	RUNX1	0	0	0
1	150053221	150054321	+	CBR1	6.01604	0	6.01604
1	150306555	150307655	+	MORC3	13.4921	0	13.4921
1	150359988	150361088	+	CHAF1B	6.66667	6.66667	0
1	150440480	150441580	-	CLDN14	0	16.6667	-16.6667
1	150901870	150902970	-	HLCS	66.6667	100	-33.3333
1	150960578	150961678	+	RIPPLY3	0	4	-4
1	151021172	151022272	-	PIGP	11.1111	0	11.1111
1	151199034	151200134	-	DSCR3	0	33.3333	-33.3333
1	151610871	151611971	-	KCNJ6	0	33.3333	-33.3333
1	153232567	153233667	+	PIK3R4	0	0	0
1	153799226	153800326	-	ENSBTAG00000021139	9.09257	15.2574	-6.16478
1	153970502	153971602	+	CAPN7	0	0	0
1	154187628	154188728	-	METTL6	1.67366	12.5	-10.8263
1	154374851	154375951	+	HACL1	3.33333	0	3.33333
1	154376171	154377271	-	HACL1	0	0	0
1	155009632	155010732	-	DPH3	1.49579	0.952381	0.543408
1	155406342	155407442	-	DAZL	7.8569	4.7619	3.09499
2	915140	916240	+	NIPA1	1.0101	0	1.0101
2	972927	974027	+	NIPA2	0	0	0
2	1104649	1105749	-	CYFIP1	0	11.9048	-11.9048
2	1212831	1213931	-	TUBGCP5	2.5	6.45161	-3.95161
2	1246984	1248084	+	CCDC115	0	4.16667	-4.16667
2	1247699	1248799	-	CCDC115	0	16.6667	-16.6667
2	1262538	1263638	+	PTPN18	0	0	0
2	1608041	1609141	+	ARHGEF4	0	66.6667	-66.6667
2	1834468	1835568	-	FAM168B	12.5	5	7.5
2	2025957	2027057	+	U6	7.43578	2.42979	5.00599
2	4110871	4111971	+	HS6ST1	0	22.2222	-22.2222
2	4333229	4334329	-	UGGT1	2.22222	0	2.22222
2	4382805	4383905	+	SAP130	7.5	0	7.5
2	4723181	4724281	-	SFT2D3	0	33.3333	-33.3333
2	4779176	4780276	+	LIMS2	3.33333	1.44928	1.88406
2	5349654	5350754	+	BIN1	7.22222	50	-42.7778
2	5718428	5719528	+	NEMP2	0	12.5	-12.5
2	5903048	5904148	-	INPP1	6.5625	0	6.5625
2	6510310	6511410	+	PMS1	2.94118	24.1667	-21.2255
2	6511075	6512175	-	PMS1	3.36207	29.1667	-25.8046
2	6530525	6531625	+	OSGEPL1	0	0	0
2	6616384	6617484	-	ASNSD1	8.33333	0	8.33333
2	6915993	6917093	-	WDR75	3.8961	1.66667	2.22944
2	9501291	9502391	+	ZSWIM2	0	2.5	-2.5
2	9760000	9761100	-	ITGAV	6.25	0	6.25
2	9870150	9871250	-	ZC3H15	13.3333	0	13.3333
2	13519846	13520946	-	DUSP19	16.6667	0	16.6667
2	13723668	13724768	+	FRZB	0	0	0
2	13873684	13874784	-	DNAJC10	0	1.85185	-1.85185
2	14751222	14752322	-	SSFA2	0	0	0
2	15207408	15208508	-	ITGA4	9.86395	0	9.86395
2	15761722	15762822	-	UBE2E3	0	33.3333	-33.3333
2	18410432	18411532	-	PLEKHA3	0	0	0
2	18412884	18413984	+	FKBP7	0	0	0
2	18776248	18777348	-	RBM45	0	0	0
2	18822638	18823738	+	PDE11A	0	16.6667	-16.6667
2	19322590	19323690	+	TTC30B	0	50	-50
2	19658540	19659640	+	NFE2L2	4.34783	4.16667	0.181159
2	19705881	19706981	-	HNRNPA3	0.526316	0	0.526316
2	19705955	19707055	-	HNRNPA3	0.666667	0	0.666667
2	20761096	20762196	-	HOXD1	5	0	5
2	20797604	20798704	-	bta-mir-10b	100	66.6667	33.3333
2	20825810	20826910	-	HOXD9	33.3333	12.5	20.8333
2	20841437	20842537	-	HOXD11	34.381	44.4444	-10.0635
2	20848910	20850010	-	HOXD12	3.0303	6.66667	-3.63636
2	20856059	20857159	-	HOXD13	0	14.2857	-14.2857
2	20940574	20941674	+	LNPK	0	0	0
2	21701150	21702250	+	ATP5G3	0	0	0
2	21724942	21726042	+	ATF2	0	0	0
2	21879323	21880423	+	CHN1	0	10	-10
2	22431846	22432946	+	SCRN3	0	5.55556	-5.55556
2	22487783	22488883	-	SP9	0	19.2982	-19.2982
2	22563518	22564618	+	OLA1	2	22.2222	-20.2222
2	23390641	23391741	-	CDCA7	87.5	100	-12.5
2	23608198	23609298	-	MAP3K20	2.77778	2.08333	0.694445
2	24107367	24108467	-	PDK1	0	0	0
2	24194715	24195815	-	ITGA6	66.6667	66.6667	0
2	24217615	24218715	-	ITGA6	0	0	0
2	24488074	24489174	+	DLX2	0	0	0
2	24506572	24507672	-	DLX1	0	0	0
2	24590587	24591687	-	METAP1D	0	0	0
2	24646676	24647776	-	HAT1	6.08974	0	6.08974
2	24677582	24678682	+	SLC25A12	0	0	0
2	24860676	24861776	-	DYNC1I2	0	0	0
2	25069936	25071036	+	DCAF17	0	0	0
2	25070280	25071380	-	DCAF17	0	0	0
2	25599141	25600241	-	GORASP2	16.6667	30.5556	-13.8889
2	25685732	25686832	-	GAD1	2.22222	6.25	-4.02778
2	26565126	26566226	-	UBR3	0	5.88235	-5.88235
2	26581629	26582729	+	METTL5	0	0	0
2	26636378	26637478	-	KLHL23	0.8	0	0.8
2	26735967	26737067	-	PPIG	0	0	0
2	27295841	27296941	+	SPC25	0	0	0
2	27758823	27759923	-	CERS6	3.125	0	3.125
2	27923668	27924768	+	STK39	1.25	5.55556	-4.30556
2	30432135	30433235	+	TTC21B	0	2.94118	-2.94118
2	30808641	30809741	-	CSRNP3	0	0	0
2	31782357	31783457	+	GRB14	0	0	0
2	34216173	34217273	+	IFIH1	12.5	0	12.5
2	34486844	34487944	+	ENSBTAG00000015330	0	4.6875	-4.6875
2	35186266	35187366	-	PSMD14	4.61538	0	4.61538
2	35959130	35960230	+	RBMS1	0	0	0
2	36556431	36557531	+	LY75	26.3333	75	-48.6667
2	36655333	36656433	+	CD302	0	0	0
2	36729806	36730906	-	MARCH7	0	2.27273	-2.27273
2	37166345	37167445	+	WDSUB1	0	1.6129	-1.6129
2	38003587	38004687	+	ENSBTAG00000004267	0	30	-30
2	39912816	39913916	-	GPD2	18.75	20	-1.25
2	41491155	41492255	-	KCNJ3	4.7619	8.69565	-3.93375
2	42761913	42763013	+	RPRM	0	0	0
2	43584132	43585232	-	ARL6IP6	0	1.08696	-1.08696
2	43584376	43585476	+	PRPF40A	1.5528	1.08696	0.465839
2	43979496	43980596	-	FMNL2	0	0	0
2	44184984	44186084	+	CACNB4	1.28205	4.16667	-2.88462
2	44467905	44469005	+	ARL5A	2.38095	0	2.38095
2	44545002	44546102	+	NEB	20	0	20
2	44818637	44819737	-	RIF1	6.45161	0	6.45161
2	44960707	44961807	+	RBM43	0	25	-25
2	46647517	46648617	+	MMADHC	0	0	0
2	47651069	47652169	-	EPC2	3.24074	41.6667	-38.4259
2	48281736	48282836	+	ORC4	0	0	0
2	48476664	48477764	-	ACVR2A	0.952381	0	0.952381
2	52274074	52275174	+	ZEB2	61.6667	46.7593	14.9074
2	54614879	54615979	+	5S_rRNA	0	33.3333	-33.3333
2	58581461	58582561	+	NXPH2	8.75	0	8.75
2	58846889	58847989	-	SPOPL	0	0	0
2	61581125	61582225	+	CXCR4	5.88235	0	5.88235
2	61721452	61722552	+	DARS	0	0	0
2	61820905	61822005	+	MCM6	0	0	0
2	61949592	61950692	-	UBXN4	3.33333	0	3.33333
2	62568030	62569130	-	RAB3GAP1	0	0	0
2	62681101	62682201	-	CCNT2	0	0	0
2	62842283	62843383	+	TMEM163	0.870021	0	0.870021
2	65215983	65217083	+	LYPD1	0	0	0
2	65278147	65279247	-	LYPD1	100	100	0
2	65525345	65526445	+	ENSBTAG00000047036	0.840336	0	0.840336
2	65719266	65720366	-	SLC35F5	0	0	0
2	66268410	66269510	+	ENSBTAG00000046351	0	0	0
2	68533302	68534402	+	ENSBTAG00000046281	0	0	0
2	69856401	69857501	-	U6	0	60	-60
2	69858799	69859899	+	ENSBTAG00000015077	0	8.33333	-8.33333
2	69898473	69899573	+	ENSBTAG00000016785	2.77778	0	2.77778
2	70029414	70030514	-	CCDC93	0	12.5	-12.5
2	70976933	70978033	-	EN1	6.25	0	6.25
2	71285250	71286350	-	C1QL2	15	24.4621	-9.46212
2	71560192	71561292	+	C2H2orf76	2.17391	25	-22.8261
2	71560945	71562045	-	C2H2orf76	6.25	0	6.25
2	71606734	71607834	+	TMEM37	33.0526	100	-66.9474
2	71714843	71715943	-	SCTR	0	0	0
2	72165550	72166650	+	EPB41L5	2.22222	0	2.22222
2	72357249	72358349	+	TMEM185B	1.90476	5.50725	-3.60248
2	72357949	72359049	-	TMEM185B	0	0	0
2	73441457	73442557	-	TFCP2L1	10	0	10
2	73663455	73664555	+	CLASP1	0	5.55556	-5.55556
2	73723387	73724487	-	CLASP1	100	75	25
2	73826082	73827182	+	TSN	75.7888	78.9583	-3.16952
2	79797261	79798361	+	GLS	1.11111	0	1.11111
2	80043884	80044984	-	STAT4	4.7619	23.6364	-18.8745
2	80640459	80641559	+	NABP1	1.78571	2.5	-0.714286
2	81275727	81276827	-	TMEFF2	0	0	0
2	86448525	86449625	+	HSPD1	0	0	0
2	86463320	86464420	+	MOBKL3	0	20	-20
2	86592547	86593647	+	MARS2	2.5	0	2.5
2	86693757	86694857	-	BOLL	19.4444	0	19.4444
2	86717341	86718441	+	PLCL1	4.16667	8.13008	-3.96341
2	88896206	88897306	+	C2orf69	11.1111	0	11.1111
2	88934944	88936044	+	TYW5	0	0	0
2	88935570	88936670	-	TYW5	0	0	0
2	89516811	89517911	+	AOX1	0	0	0
2	89782382	89783482	+	AOX2	14.7619	10	4.7619
2	89885720	89886820	+	BZW1	0.595238	0	0.595238
2	89927719	89928819	-	CLK1	0	0	0
2	90005290	90006390	-	ORC2	0	0	0
2	90076970	90078070	+	FAM126B	1.31579	0	1.31579
2	90077508	90078608	-	FAM126B	1.47059	0	1.47059
2	90090637	90091737	-	ENSBTAG00000012763	33.3333	33.3333	0
2	90610365	90611465	-	TMEM237	4.22222	0	4.22222
2	91025978	91027078	+	KIAA2012	15	25	-10
2	91613055	91614155	-	ICA1L	4.7619	0	4.7619
2	91645448	91646548	-	WDR12	0	3.50877	-3.50877
2	91731677	91732777	+	NBEAL1	0	0	0
2	94454658	94455758	+	NRP2	0.724638	0	0.724638
2	94466707	94467807	+	NRP2	100	44.4444	55.5556
2	94921839	94922939	+	NDUFS1	22.2222	0	22.2222
2	94922567	94923667	-	NDUFS1	0	3.125	-3.125
2	95144119	95145219	+	ADAM23	0	0	0
2	95498478	95499578	+	MDH1B	0	0	0
2	95499066	95500166	-	MDH1B	0	0	0
2	95903210	95904310	-	KLF7	0	0	0
2	96277110	96278210	+	CREB1	18.9755	40	-21.0245
2	96349442	96350542	-	METTL21A	0	0	0
2	96423301	96424401	+	CCNYL1	4.16667	0.793651	3.37302
2	96472044	96473144	-	FZD5	0	0	0
2	96962396	96963496	-	IDH1	16.6667	54.1667	-37.5
2	96977987	96979087	+	PIKFYVE	0	50	-50
2	97071159	97072259	-	ENSBTAG00000002180	100	100	0
2	97097843	97098943	+	PTH2R	33.3333	0	33.3333
2	98023633	98024733	+	UNC80	4.16667	12.5	-8.33333
2	98456844	98457944	-	ACADL	39.3939	34.3333	5.0606
2	98496589	98497689	+	ENSBTAG00000010722	0	0	0
2	100306961	100308061	-	ENSBTAG00000005239	50	100	-50
2	101706019	101707119	-	IKZF2	0	6.25	-6.25
2	103846180	103847280	+	ATIC	0	0	0
2	103950462	103951562	-	FN1	0	0	0
2	104637912	104639012	-	TMEM169	0	0	0
2	104655259	104656359	+	XRCC5	97.2222	45.8333	51.3889
2	104974964	104976064	+	SHOX	9.13252	10	-0.867484
2	105337358	105338458	+	IGFBP2	2.85714	0	2.85714
2	106773057	106774157	-	TNS1	18.7582	88.8889	-70.1307
2	106977526	106978626	+	ARPC2	18.2292	7.14286	11.0863
2	107010785	107011885	+	GPBAR1	4.7619	33.3333	-28.5714
2	107019657	107020757	+	AAMP	0	50	-50
2	107020162	107021262	-	AAMP	0	50	-50
2	107041272	107042372	-	PNKD	0	0	0
2	107113929	107115029	+	SLC11A1	19.9134	7.14286	12.7706
2	107129648	107130748	+	CTDSP1	0	28.5714	-28.5714
2	107144491	107145591	+	VIL1	20	7.14286	12.8571
2	107255013	107256113	+	CNOT9	0	0.833333	-0.833333
2	107340872	107341972	+	BCS1L	4.77614	7.64411	-2.86797
2	107355024	107356124	+	RNF25	4	6.01852	-2.01852
2	107355458	107356558	-	RNF25	3.7037	0	3.7037
2	107461687	107462787	+	CYP27A1	0.793651	0	0.793651
2	107516881	107517981	-	PRKAG3	12	20	-8
2	107543683	107544783	+	WNT6	4.85714	6.25	-1.39286
2	107619705	107620805	+	CDK5R2	5.92949	1.28571	4.64377
2	107650348	107651448	-	FEV	0	33.3333	-33.3333
2	107658471	107659571	-	CRYBA2	0	0	0
2	107728839	107729939	-	IHH	4.34783	12.4444	-8.09662
2	107834801	107835901	-	NHEJ1	16.2037	100	-83.7963
2	107842257	107843357	-	SLC23A3	95	80	15
2	107848608	107849708	-	C2H2orf24	0	0	0
2	107849115	107850215	+	RETREG2	2.85714	3.84615	-0.989011
2	107880216	107881316	+	ZFAND2B	22.6667	22.2222	0.444445
2	107891699	107892799	-	ABCB6	52.381	82.3529	-29.972
2	107901020	107902120	+	ATG9A	0	0	0
2	107915906	107917006	+	STK16	0	0	0
2	107948740	107949840	+	DNAJB2	6.25	8.33333	-2.08333
2	107963011	107964111	-	PTPRN	0	58.3333	-58.3333
2	107978151	107979251	-	PTPRN	0	0	0
2	108037074	108038174	+	DNPEP	100	100	0
2	108152423	108153523	+	GMPPA	0	0	0
2	108167449	108168549	+	ASIC4	0	16.6667	-16.6667
2	108196663	108197763	+	CHPF	0	0	0
2	108196989	108198089	-	CHPF	0	0	0
2	108225740	108226840	-	OBSL1	12.5	14.1667	-1.66667
2	108225858	108226958	+	INHA	12.5	16.4394	-3.93939
2	108245184	108246284	+	STK11IP	2.93651	0	2.93651
2	108272128	108273228	+	SLC4A3	12.5	0	12.5
2	110405263	110406363	-	EPHA4	2.38095	0	2.38095
2	111229539	111230639	-	PAX3	0	0	0
2	111578308	111579408	-	FARSB	0	16.6667	-16.6667
2	111601255	111602355	+	MOGAT1	1.66667	9.09091	-7.42424
2	111796170	111797270	+	ACSL3	0	3.33333	-3.33333
2	112674322	112675422	+	ENSBTAG00000027962	66.6667	100	-33.3333
2	112747106	112748206	-	AP1S3	20	25	-5
2	112850020	112851120	+	U6	0	5.55556	-5.55556
2	113487179	113488279	-	CUL3	0	0	0
2	116130000	116131100	+	COL4A3	3.33333	6.38889	-3.05556
2	116440987	116442087	+	AGFG1	2.38095	0	2.38095
2	118104085	118105185	-	PID1	0	0	0
2	119124040	119125140	-	ENSBTAG00000015752	0	0	0
2	119170774	119171874	+	SP140L	20	33.3333	-13.3333
2	119475496	119476596	+	ITM2C	0	0	0
2	119656309	119657409	+	C2orf72	1.78571	0	1.78571
2	119674723	119675823	+	PSMD1	0	0	0
2	119776718	119777818	+	ARMC9	3.84615	0	3.84615
2	120049114	120050214	-	NCL	0	0	0
2	120144264	120145364	+	TEX44	0	0	0
2	120305778	120306878	-	PDE6D	29.8611	40.4762	-10.6151
2	120310157	120311257	+	COPS7B	0	60	-60
2	120397161	120398261	-	NPPC	7.39583	8.68056	-1.28472
2	120844481	120845581	+	ENSBTAG00000016748	100	0	100
2	121231762	121232862	+	A3GALT2	100	70	30
2	121346861	121347961	+	TRIM62	25	0	25
2	121485298	121486398	+	AK2	0	0	0
2	121603099	121604199	+	TMEM54	12.5	0	12.5
2	121635112	121636212	+	FNDC5	100	66.6667	33.3333
2	121781950	121783050	+	SYNC	0	0	0
2	121817177	121818277	+	RBBP4	1.92308	5.55556	-3.63248
2	121817295	121818395	-	RBBP4	1.85185	0	1.85185
2	122031981	122033081	-	TSSK3	8.53365	16.6667	-8.13301
2	122120403	122121503	+	MTMR9	7.14286	12.5	-5.35714
2	122135381	122136481	+	EIF3I	8.33333	0	8.33333
2	122136216	122137316	-	EIF3I	1.17647	0	1.17647
2	122149700	122150800	-	IQCC	26.7544	50	-23.2456
2	122213600	122214700	-	TMEM39B	2.41935	2.08333	0.336022
2	122257445	122258545	-	KHDRBS1	1.31579	0	1.31579
2	122435872	122436972	+	SPOCD1	13.3333	23.3333	-10
2	122502653	122503753	+	ADGRB2	100	100	0
2	122619933	122621033	+	PEF1	16.6667	0	16.6667
2	122649621	122650721	-	HCRTR1	7.29167	8.33333	-1.04167
2	122722225	122723325	+	FABP3	0	0	0
2	123069708	123070808	+	PUM1	0	6.25	-6.25
2	123191312	123192412	+	PUM1	100	100	0
2	124906796	124907896	-	PTPRU	1.80556	5	-3.19444
2	124912878	124913978	+	MECR	0	0	0
2	125009196	125010296	+	TMEM200B	6.39881	0	6.39881
2	125324075	125325175	-	YTHDF2	0	0	0
2	125393311	125394411	+	TAF12	0	0	0
2	125435173	125436273	+	ENSBTAG00000048228	0	0	0
2	125435795	125436895	+	ENSBTAG00000048228	66.6667	66.6667	0
2	125436145	125437245	+	ENSBTAG00000048228	85.7143	75	10.7143
2	125462644	125463744	-	TRNAU1AP	0	0	0
2	125658782	125659882	-	MED18	0	0	0
2	125714028	125715128	-	SESN2	0	0	0
2	125730028	125731128	-	ATPIF1	0	0	0
2	125732245	125733345	+	ENSBTAG00000018385	0	0	0
2	125982857	125983957	-	XKR8	0	0	0
2	126015276	126016376	-	SMPDL3B	20	0	20
2	126029987	126031087	+	RPA2	0	0	0
2	126070641	126071741	-	THEMIS2	0	0	0
2	126129668	126130768	-	PPP1R8	6.66667	0	6.66667
2	126170417	126171517	-	STX12	0	0	0
2	126219719	126220819	-	FAM76A	0	16.6667	-16.6667
2	126245561	126246661	+	IFI6	22.2222	33.3333	-11.1111
2	126275335	126276435	+	FGR	0	0	0
2	126479620	126480720	-	GPR3	20.6484	25	-4.35165
2	126505015	126506115	+	MAP3K6	10.7143	20	-9.28571
2	126541801	126542901	-	TMEM222	6.66667	0	6.66667
2	126675550	126676650	+	SLC9A1	0	3.44828	-3.44828
2	126843577	126844677	+	KDF1	0	0	0
2	126873706	126874806	-	NUDC	0	0	0
2	126903071	126904171	+	GPATCH3	0	0	0
2	126910037	126911137	+	GPATCH3	0	13.4673	-13.4673
2	126964787	126965887	-	ZDHHC18	14.2857	0	14.2857
2	127066894	127067994	-	ARID1A	0	0	0
2	127202431	127203531	-	RPS6KA1	0	0	0
2	127255231	127256331	-	HMGN2	2.38095	0	2.38095
2	127295055	127296155	-	DHDDS	0	2.08333	-2.08333
2	127355739	127356839	+	ZNF683	80	96.6667	-16.6667
2	127405823	127406923	+	UBXN11	9.375	0	9.375
2	127431104	127432204	-	SH3BGRL3	38.0952	42.8571	-4.76191
2	127498930	127500030	-	CATSPER4	100	100	0
2	127569128	127570228	-	PDIK1L	2.77778	0	2.77778
2	127683837	127684937	+	PAFAH2	0	0	0
2	127820034	127821134	+	AUNIP	2.27273	7.69231	-5.41958
2	127849264	127850364	-	MTFR1L	0	2.22222	-2.22222
2	127869317	127870417	-	SELENON	3.57143	1.47059	2.10084
2	128008011	128009111	-	MAN1C1	0	14.2857	-14.2857
2	128203626	128204726	-	TMEM57	0	0	0
2	128301962	128303062	+	RSRP1	10	0	10
2	128783821	128784921	-	CLIC4	0	0	0
2	128877130	128878230	-	SRRM1	12	0	12
2	129314264	129315364	+	IFNLR1	16.6667	0	16.6667
2	129387770	129388870	+	MYOM3	0	50	-50
2	129521680	129522780	+	SRSF10	0	0	0
2	129540876	129541976	-	PNRC2	1.9636	0	1.9636
2	129651475	129652575	+	FUCA1	0	0	0
2	129686547	129687647	+	HMGCL	2.5	0	2.5
2	129706282	129707382	+	GALE	0	0	0
2	129715209	129716309	+	PITHD1	5.88235	0	5.88235
2	129725530	129726630	+	ENSBTAG00000047467	0	0	0
2	129752789	129753889	-	TCEB3	3.125	1.5873	1.5377
2	129894413	129895513	+	ID3	0	4.54545	-4.54545
2	129926356	129927456	+	E2F2	0	40	-40
2	129968269	129969369	+	ASAP3	5	0	5
2	130022501	130023601	+	TCEA3	10	9.09091	0.909091
2	130775811	130776911	-	C1QB	16.6667	0	16.6667
2	130782146	130783246	-	ENSBTAG00000011195	0	0	0
2	130858879	130859979	-	EPHA8	0	0	0
2	130937892	130938992	-	ZBTB40	100	100	0
2	131303772	131304872	+	WNT4	81.25	95	-13.75
2	131414658	131415758	-	ENSBTAG00000040602	0	33.3333	-33.3333
2	131461792	131462892	+	ENSBTAG00000030269	0	0	0
2	131597224	131598324	-	LDLRAD2	20	25	-5
2	131623285	131624385	+	USP48	4.16667	0	4.16667
2	131705265	131706365	+	RAP1GAP	37.9064	37.0175	0.888889
2	131857542	131858642	-	ALPL	1.05607	0	1.05607
2	131934441	131935541	+	ECE1	33.3333	0	33.3333
2	132469750	132470850	+	HP1BP3	2.94118	0	2.94118
2	132521953	132523053	+	SH2D5	81.3492	86.6667	-5.31746
2	132532579	132533679	+	KIF17	4.7619	0	4.7619
2	132586705	132587805	+	DDOST	0	0	0
2	132621638	132622738	-	PINK1	0	0	0
2	132692643	132693743	-	FAM43B	3.0303	2.27273	0.757576
2	132730029	132731129	+	MUL1	0	0	0
2	132929718	132930818	-	VWA5B1	20.1923	0	20.1923
2	133068586	133069686	-	UBXN10	100	100	0
2	133124061	133125161	-	PLA2G2F	0	40	-40
2	133318863	133319963	+	ENSBTAG00000013039	25	50	-25
2	133415930	133417030	-	OTUD3	0	0	0
2	133472127	133473227	+	RNF186	4.16667	0	4.16667
2	133501454	133502554	+	TMCO4	1.88799	0	1.88799
2	133622961	133624061	-	HTR6	0.724638	7.7381	-7.01346
2	133678348	133679448	-	U6	100	100	0
2	133788485	133789585	+	CAPZB	3.5575	9.52381	-5.9663
2	133952059	133953159	+	ENSBTAG00000012289	100	100	0
2	133997613	133998713	+	MRTO4	10.9731	0.543478	10.4296
2	133998100	133999200	-	MRTO4	7.45342	0.480769	6.97265
2	134038040	134039140	+	UBR4	0	50	-50
2	134778762	134779862	-	KLHDC7A	0	0	0
2	135421928	135423028	-	ACTL8	93.6364	100	-6.36364
2	135671991	135673091	-	ARHGEF10L	85.9524	100	-14.0476
2	135809541	135810641	+	RCC2	88.8889	66.6667	22.2222
2	135832614	135833714	-	PADI6	22.5	0	22.5
2	135864607	135865707	-	PADI4	4.375	33.3333	-28.9583
2	135967499	135968599	-	PADI1	6.25	33.3333	-27.0833
2	136048644	136049744	+	PADI2	0	0	0
2	136161616	136162716	+	ATP13A2	0	0	0
2	136266297	136267397	-	NECAP2	0.653595	0	0.653595
2	136337529	136338629	+	SZRD1	0	0	0
2	136337745	136338845	-	SZRD1	0	0	0
2	136361255	136362355	+	FBXO42	3.45238	5.2139	-1.76152
2	136456565	136457665	+	RSG1	0	0	0
2	136524537	136525637	+	EPHA2	0	0	0
2	136609244	136610344	+	FAM131C	93.75	100	-6.25
3	345706	346806	-	SFT2D2	0	0	0
3	767307	768407	+	DCAF6	1.38889	0	1.38889
3	768109	769209	-	DCAF6	0.462963	0	0.462963
3	1012634	1013734	-	MPZL1	0	11.1111	-11.1111
3	1130125	1131225	-	RCSD1	14.0625	29.8529	-15.7904
3	1195982	1197082	+	CREG1	0	0	0
3	1937575	1938675	-	MAEL	0	0	0
3	1954064	1955164	+	ILDR2	11.25	13.9706	-2.72059
3	2088527	2089627	+	TADA1	0	0	0
3	2126152	2127252	-	POGK	2.09524	0	2.09524
3	3119490	3120590	-	UCK2	18.3333	0	18.3333
3	3165689	3166789	+	TMCO1	5	0	5
3	3251171	3252271	+	ALDH9A1	0	0	0
3	3319065	3320165	-	MGST3	43.6364	53.5714	-9.93507
3	3691343	3692443	+	LMX1A	13.3207	9.02778	4.29293
3	4506415	4507515	+	PBX1	100	100	0
3	5351171	5352271	+	ENSBTAG00000045987	23.6364	28.5714	-4.93506
3	6658967	6660067	-	HSD17B7	0	0	0
3	6995583	6996683	-	UHMK1	0	1.35135	-1.35135
3	7463516	7464616	-	NOS1AP	2.63158	0	2.63158
3	7527022	7528122	+	OLFML2B	1.66667	3.84615	-2.17949
3	7857568	7858668	-	DUSP12	0	0	0
3	8029676	8030776	-	ENSBTAG00000039035	0	0	0
3	8159871	8160971	+	CFAP126	0	3.57143	-3.57143
3	8308676	8309776	-	FCER1G	100	86.1111	13.8889
3	8318776	8319876	-	NDUFS2	8.33333	0	8.33333
3	8321938	8323038	+	ADAMTS4	6.66667	0	6.66667
3	8339547	8340647	+	B4GALT3	0	0	0
3	8349234	8350334	-	PPOX	4.16667	0	4.16667
3	8356245	8357345	-	USP21	22.2222	11.7647	10.4575
3	8380806	8381906	+	DEDD	18.1818	0	18.1818
3	8409595	8410695	-	KLHDC9	16.6667	100	-83.3333
3	8420828	8421928	+	PVRL4	7.29167	0	7.29167
3	8482556	8483656	+	F11R	0	3.125	-3.125
3	8622766	8623866	+	ENSBTAG00000027775	0	0	0
3	8682241	8683341	+	ITLN2	33.3333	50	-16.6667
3	8769080	8770180	+	ENSBTAG00000046231	0	20	-20
3	8927152	8928252	-	ENSBTAG00000002489	16.6667	0	16.6667
3	9409594	9410694	-	VANGL2	94.4444	100	-5.55556
3	9537550	9538650	+	DCAF8	8.33333	0	8.33333
3	9670396	9671496	-	ATP1A2	0	25	-25
3	9694129	9695229	+	IGSF8	12.5	0	12.5
3	9709462	9710562	-	KCNJ9	16.6667	0	16.6667
3	9761001	9762101	+	PIGM	0	0	0
3	9858945	9860045	+	IGSF9	100	33.3333	66.6667
3	12189814	12190914	-	ENSBTAG00000039993	16.6667	58.3333	-41.6667
3	12325976	12327076	-	KIRREL1	16.6667	5	11.6667
3	13886504	13887604	+	ARHGEF11	95.4545	100	-4.54546
3	13985444	13986544	-	LRRC71	0	6.66667	-6.66667
3	14007110	14008210	-	PEAR1	3.57143	7.69231	-4.12088
3	14038800	14039900	+	INSRR	0	12.5	-12.5
3	14117738	14118838	-	PRCC	6.66667	8.33333	-1.66667
3	14129196	14130296	+	HDGF	7.9	3.2757	4.6243
3	14140433	14141533	+	MRPL24	31.6667	3.57143	28.0952
3	14153160	14154260	+	RRNAD1	0	2.77778	-2.77778
3	14153632	14154732	-	RRNAD1	0	2.77778	-2.77778
3	14172130	14173230	+	CRABP2	0	0	0
3	14207425	14208525	+	NES	0	0	0
3	14241433	14242533	-	BCAN	8.40677	0	8.40677
3	14305401	14306501	+	IQGAP3	0	0	0
3	14379072	14380172	+	MEF2D	0	0	0
3	14462423	14463523	-	ENSBTAG00000045718	7.14286	9.52381	-2.38095
3	14507316	14508416	-	RHBG	0	0	0
3	14537748	14538848	+	TSACC	8.33333	32.1429	-23.8095
3	14538380	14539480	-	TSACC	8.33333	28.8462	-20.5128
3	14568447	14569547	+	SMG5	0	2.08333	-2.08333
3	14597347	14598447	+	PAQR6	97.7273	100	-2.27273
3	14627646	14628746	-	PMF1	0	0	0
3	14679116	14680216	-	SEMA4A	100	83.3333	16.6667
3	14744267	14745367	+	MEX3A	20	39.8148	-19.8148
3	14749412	14750512	-	MEX3A	5	0.606061	4.39394
3	14762553	14763653	-	RAB25	31.25	0	31.25
3	14766775	14767875	-	LAMTOR2	0	0	0
3	14766915	14768015	+	UBQLN4	0	0	0
3	14842522	14843622	+	ARHGEF2	41.6667	33.3333	8.33333
3	14872523	14873623	-	RXFP4	46.1111	66.6667	-20.5556
3	14907141	14908241	+	RIT1	0	4.54545	-4.54545
3	15097579	15098679	-	MSTO1	0	0	0
3	15144983	15146083	-	DAP3	0	0	0
3	15374837	15375937	-	ENSBTAG00000003948	5.55556	0	5.55556
3	15418675	15419775	-	HCN3	44.8509	0	44.8509
3	15421624	15422724	+	CLK2	8.33333	5.26316	3.07018
3	15480720	15481820	-	bta-mir-92b	3.7037	100	-96.2963
3	15520348	15521448	-	SLC50A1	87.5	55.5556	31.9444
3	15527993	15529093	-	EFNA1	0	73.538	-73.538
3	15591585	15592685	-	EFNA4	82.2917	46.1538	36.1378
3	15603212	15604312	-	ADAM15	16.6667	33.3333	-16.6667
3	15618491	15619591	+	DCST1	16.4583	8.33333	8.125
3	15619132	15620232	-	DCST1	17.8333	16.6667	1.16667
3	15681355	15682455	+	SHC1	3.57143	5.88235	-2.31092
3	15780068	15781168	+	KCNN3	6.25	0	6.25
3	16067648	16068748	-	CHRNB2	0	0	0
3	16079089	16080189	+	UBE2Q1	64.8727	97.7273	-32.8546
3	16142799	16143899	+	ENSBTAG00000045672	0	0	0
3	16143225	16144325	-	ENSBTAG00000045672	0	1.21951	-1.21951
3	16357535	16358635	+	UBAP2L	23.6364	52	-28.3636
3	16358092	16359192	-	UBAP2L	26	34.4828	-8.48276
3	16403892	16404992	+	NUP210L	16.6667	0	16.6667
3	16507147	16508247	-	RPS27	0	0	0
3	16507761	16508861	-	RPS25	0	0	0
3	16529784	16530884	+	SLC39A1	0	0	0
3	16534366	16535466	+	SLC39A1	0	0	0
3	16724603	16725703	-	INTS3	17.2222	0	17.2222
3	16761072	16762172	-	NPR1	1.51515	0	1.51515
3	16785004	16786104	-	SNAPIN	0	0	0
3	16811220	16812320	-	CHTOP	6.8254	2.94118	3.88422
3	16816488	16817588	-	S100A1	26.6667	0	26.6667
3	16966602	16967702	+	S100A7	26.3889	6.66667	19.7222
3	17089135	17090235	-	ENSBTAG00000033007	46.6667	52.381	-5.71429
3	18880347	18881447	+	THEM4	0	15.2116	-15.2116
3	19029951	19031051	+	TDRKH	1.92308	0	1.92308
3	19059353	19060453	+	MRPL9	0	12.5	-12.5
3	19104094	19105194	+	CELF3	0	6.25	-6.25
3	19414500	19415600	-	PSMB4	7.89474	50	-42.1053
3	19607417	19608517	-	PSMD4	11.1111	0	11.1111
3	19653086	19654186	-	PIP5K1A	0	33.3333	-33.3333
3	19767810	19768910	+	MLLT11	0	0	0
3	19767867	19768967	-	MLLT11	0	0	0
3	19779123	19780223	-	C3H1orf56	100	64.5833	35.4167
3	19806529	19807629	-	PRUNE1	0	0	0
3	19834017	19835117	+	CERS2	26	80	-54
3	19875788	19876888	-	SETDB1	0	0	0
3	20233833	20234933	-	ECM1	100	100	0
3	20245977	20247077	-	TARS2	0	0	0
3	20345488	20346588	-	RPRD2	0	0	0
3	20374093	20375193	-	PRPF3	2.77778	0	2.77778
3	20404192	20405292	-	CIART	9.59353	10.7143	-1.12075
3	20415072	20416172	+	APH1A	0	0	0
3	20427099	20428199	-	CA14	62.5	54.1667	8.33334
3	20528684	20529784	-	PLEKHO1	15	33.3333	-18.3333
3	20655593	20656693	+	OTUD7B	0	0	0
3	20726610	20727710	+	MTMR11	5.55556	0	5.55556
3	20760304	20761404	-	BOLA1	0	0	0
3	20770915	20772015	-	ENSBTAG00000040098	46.4822	21.746	24.7361
3	20813400	20814500	-	ENSBTAG00000032453	59.0909	83.3333	-24.2424
3	21488097	21489197	+	TXNIP	0	0	0
3	21518979	21520079	+	ANKRD34A	53.0556	75	-21.9444
3	21559999	21561099	+	ENSBTAG00000008370	2.22222	5.55556	-3.33333
3	21560189	21561289	-	ENSBTAG00000008370	0	7.91667	-7.91667
3	21587494	21588594	+	ANKRD35	1.19048	0	1.19048
3	21611696	21612796	+	PIAS3	0	0	0
3	21638998	21640098	+	POLR3C	0	0	0
3	22071711	22072811	+	ACP6	100	100	0
3	22120833	22121933	-	BCL9	100	100	0
3	22634094	22635194	+	PRKAB2	0	0	0
3	22684791	22685891	+	U1	0	50	-50
3	22755451	22756551	+	U1	44.4444	66.6667	-22.2222
3	22850446	22851546	-	U1	0	0	0
3	23063422	23064522	-	PDE4DIP	0	0	0
3	23306157	23307257	+	NOTCH2	4.14871	10	-5.85129
3	23509977	23511077	+	ENSBTAG00000006903	0	6.66667	-6.66667
3	23536155	23537255	+	ENSBTAG00000046315	0	0	0
3	25399616	25400716	+	GDAP2	0	0	0
3	26297532	26298632	-	TTF2	33	35	-2
3	26734793	26735893	+	IGSF3	100	100	0
3	27481721	27482821	-	SLC22A15	7.14286	0	7.14286
3	28363796	28364896	+	TSPAN2	0	0	0
3	28864272	28865372	+	BCAS2	33.3333	50	-16.6667
3	29342182	29343282	+	SYT6	23.3333	5.76923	17.5641
3	29563050	29564150	-	HIPK1	2.78019	0	2.78019
3	29624069	29625169	-	DCLRE1B	7.84314	0	7.84314
3	29724839	29725939	+	RSBN1	15.3333	80	-64.6667
3	29770659	29771759	+	PHTF1	0.793651	3.0303	-2.23665
3	30117729	30118829	-	MAGI3	13.8131	30.7068	-16.8937
3	30423086	30424186	-	LRIG2	0	0	0
3	30532845	30533945	+	SLC16A1	0	5	-5
3	30760233	30761333	+	PPM1J	0	0	0
3	30768966	30770066	+	RHOC	8.47222	0	8.47222
3	30804155	30805255	-	MOV10	0	0	0
3	30853912	30855012	+	CAPZA1	0	2.94118	-2.94118
3	30854090	30855190	-	CAPZA1	0	5.88235	-5.88235
3	31704345	31705445	-	DDX20	6.25	0	6.25
3	31718424	31719524	+	FAM212B	12.5	80	-67.5
3	32019914	32021014	+	ATP5F1	0	0	0
3	32020561	32021661	-	ATP5F1	7.02922	16.6667	-9.63745
3	32375402	32376502	+	CEPT1	0	1.85185	-1.85185
3	32376160	32377260	-	CEPT1	0	1.14943	-1.14943
3	32511635	32512735	+	LRIF1	0	0	0
3	33133982	33135082	+	LAMTOR5	0	0	0
3	33373381	33374481	-	SLC6A17	22.2222	14.2857	7.93651
3	33556181	33557281	-	AHCYL1	13.8095	0	13.8095
3	33620930	33622030	-	CSF1	0	9.09091	-9.09091
3	33748803	33749903	+	ENSBTAG00000001845	0	0	0
3	33767050	33768150	+	GSTM3	83.3333	50	33.3333
3	33800800	33801900	-	GSTM1	28.8889	20	8.88889
3	33845961	33847061	-	ENSBTAG00000012692	0	4.16667	-4.16667
3	33944823	33945923	-	AMPD2	60	0	60
3	34019839	34020939	-	GPR61	21.6667	0	21.6667
3	34095269	34096369	-	SYPL2	4.62963	0	4.62963
3	34149876	34150976	+	SORT1	0	6.25	-6.25
3	34238156	34239256	+	PSRC1	1.04167	87.5	-86.4583
3	34270401	34271501	-	CELSR2	0	8.33333	-8.33333
3	34387638	34388738	+	C1orf194	3.84615	0	3.84615
3	34395583	34396683	-	SCARNA2	0	0	0
3	34405807	34406907	-	TMEM167B	6.66667	0	6.66667
3	34417712	34418812	+	TAF13	5.55556	0	5.55556
3	34445314	34446414	+	WDR47	1.77809	0	1.77809
3	34734768	34735868	-	STXBP3	47.2222	71.2121	-23.9899
3	34793489	34794589	-	PRPF38B	0	11.1111	-11.1111
3	35427177	35428277	+	VAV3	9.52381	0	9.52381
3	36336930	36338030	-	MGC139448	1.38889	0	1.38889
3	40025300	40026400	-	RNPC3	0	0	0
3	40447699	40448799	+	COL11A1	0	0	0
3	42188652	42189752	-	S1PR1	0	0	0
3	42407614	42408714	+	DPH5	0	0	0
3	42559134	42560234	-	SLC30A7	0	0	0
3	42892882	42893982	-	GPR88	0	16.6667	-16.6667
3	43107321	43108421	-	CDC14A	0	5.55556	-5.55556
3	43188905	43190005	+	DBT	0	0	0
3	43290333	43291433	+	TRMT13	0	0	0
3	43291089	43292189	-	TRMT13	0	0	0
3	43444744	43445844	-	SLC35A3	0.980392	0	0.980392
3	43585049	43586149	-	AGL	8.33333	0	8.33333
3	44130852	44131952	-	PLPPR4	0	0	0
3	44775733	44776833	-	SNX7	0	0	0
3	45447508	45448608	+	bta-mir-137	26.3889	33.3333	-6.94444
3	45448362	45449462	+	bta-mir-137	23.9268	22.2222	1.70454
3	46910556	46911656	-	PTBP2	2.38095	33.3333	-30.9524
3	48410627	48411727	-	RWDD3	1.6129	33.3333	-31.7204
3	48882523	48883623	-	SLC44A3	3.45588	100	-96.5441
3	49109156	49110256	+	F3	21.4912	100	-78.5088
3	49225614	49226714	-	ABCD3	2.04327	0	2.04327
3	49391814	49392914	+	ARHGAP29	0	0	0
3	49740375	49741475	+	GCLM	2.08333	0	2.08333
3	49849609	49850709	+	BCAR3	100	100	0
3	50264959	50266059	-	DR1	0	0	0
3	50447643	50448743	+	TMED5	0	8	-8
3	50560363	50561463	-	MTF2	4.64744	0	4.64744
3	50657412	50658512	+	FAM69A	0.833333	0	0.833333
3	50795865	50796965	-	RPL5	2.5641	0	2.5641
3	51103164	51104264	+	GFI1	1.92308	0	1.92308
3	51281029	51282129	-	RPAP2	0	1.25	-1.25
3	51281136	51282236	+	GLMN	0	1.92308	-1.92308
3	51475563	51476663	-	BTBD8	0	0	0
3	51660004	51661104	+	TGFBR3	0	0	0
3	52412191	52413291	+	ZNF644	0	12.5	-12.5
3	53419360	53420460	-	ZNF326	3.125	0	3.125
3	53470379	53471479	+	bta-mir-2904-3	0	1.53846	-1.53846
3	53471310	53472410	+	bta-mir-2904-3	0	1.53846	-1.53846
3	53471423	53472523	+	ENSBTAG00000047750	0	0	0
3	53810601	53811701	-	LRRC8C	1.54762	1.42857	0.119048
3	55092505	55093605	+	KYAT3	0	0	0
3	55365636	55366736	-	PKN2	0	0	0
3	56096408	56097508	+	ENSBTAG00000047263	100	100	0
3	57457339	57458439	-	SH3GLB1	0	0	0
3	57816816	57817916	+	ODF2L	0	0	0
3	58681586	58682686	-	CYR61	0	0	0
3	58807970	58809070	+	DDAH1	1.38889	2.38095	-0.992064
3	59009764	59010864	+	BCL10	0	8.33333	-8.33333
3	59080328	59081428	+	SYDE2	8.33333	15.924	-7.59066
3	59589264	59590364	+	SSX2IP	0	3.57143	-3.57143
3	59700750	59701850	+	CTBS	0	16.6667	-16.6667
3	59782839	59783939	+	GNG5	0	0	0
3	59809011	59810111	-	RPF1	33.3333	33.3333	0
3	60221843	60222943	-	PRKACB	0.529101	0	0.529101
3	67053866	67054966	-	NEXN	1.66667	0	1.66667
3	67137809	67138909	-	MIGA1	0	0	0
3	67155699	67156799	-	ENSBTAG00000045193	4.54545	1.72414	2.82132
3	67614528	67615628	-	AK5	13.3333	0	13.3333
3	67686802	67687902	+	PIGK	0	0	0
3	68072951	68074051	-	ST6GALNAC5	0	0	0
3	69382404	69383504	-	ACADM	0	0	0
3	70245971	70247071	+	TYW3	0	0	0
3	70246722	70247822	-	TYW3	0	0	0
3	70886242	70887342	+	FPGT	40	0	40
3	70886993	70888093	-	FPGT	0	0	0
3	74487314	74488414	+	PTGER3	28.0314	26.0317	1.99963
3	75109343	75110443	-	CTH	0	0	0
3	75144726	75145826	+	ANKRD13C	0	0	0
3	75293026	75294126	+	SRSF11	3.57143	12.8655	-9.29407
3	75293783	75294883	-	SRSF11	0	2.63158	-2.63158
3	77092222	77093322	+	DEPDC1	0	0	0
3	77395243	77396343	+	WLS	90.625	100	-9.375
3	78242808	78243908	+	SERBP1	6.25	0	6.25
3	78600770	78601870	+	SLC35D1	0	0	0
3	78730812	78731912	-	MIER1	0	6.66667	-6.66667
3	78735778	78736878	+	WDR78	0	0.628931	-0.628931
3	78900030	78901130	-	TCTEX1D1	4.54545	0	4.54545
3	80375649	80376749	-	DNAJC6	0	0	0
3	80582119	80583219	-	AK4	0	0	0
3	80665417	80666517	+	bta-mir-101-1	100	100	0
3	81051911	81053011	-	RAVER2	0	0	0
3	81652144	81653244	-	UBE2U	0	0	0
3	82315899	82316999	-	PGM1	23.8095	16.6667	7.14286
3	82388602	82389702	+	EFCAB7	0	0	0
3	82389187	82390287	-	EFCAB7	0	0	0
3	82545084	82546184	-	ALG6	0	0	0
3	82582093	82583193	-	FOXD3	2.04082	0	2.04082
3	83394990	83396090	-	ATG4C	12.5	0	12.5
3	83672169	83673269	-	USP1	1.38889	0	1.38889
3	84490513	84491613	+	TM2D1	0	0	0
3	85167747	85168847	-	NFIA	0	0	0
3	86259319	86260419	+	C3H1orf87	0	35	-35
3	86391280	86392380	+	ENSBTAG00000038085	0	0	0
3	86525729	86526829	+	ENSBTAG00000013693	0	0	0
3	87840042	87841142	+	JUN	8.71795	0	8.71795
3	87923721	87924821	+	MYSM1	0	0	0
3	88031648	88032748	+	TACSTD2	10.7143	10	0.714286
3	88053070	88054170	+	OMA1	0	0	0
3	89961131	89962231	+	FYB2	100	100	0
3	90127042	90128142	-	PRKAA2	0	25	-25
3	91710045	91711145	+	USP24	18.75	1.13636	17.6136
3	91980619	91981719	+	DHCR24	5.11111	5.26316	-0.152047
3	92054036	92055136	-	LEXM	3.125	0	3.125
3	92058023	92059123	+	TTC22	0	0	0
3	92131982	92133082	-	TTC4	0	0	0
3	92603559	92604659	-	MRPL37	0	7.14286	-7.14286
3	92745059	92746159	+	TCEANC2	0	0	0
3	92745563	92746663	-	TCEANC2	0	0	0
3	92830380	92831480	+	LRRC42	0	0	0
3	92830429	92831529	-	LRRC42	0	0	0
3	92898891	92899991	-	ENSBTAG00000010814	12.5	0	12.5
3	92962165	92963265	+	NDC1	0	0	0
3	93373369	93374469	+	ENSBTAG00000039540	0	33.3333	-33.3333
3	93487723	93488823	+	LRP8	2.88462	66.6667	-63.782
3	93570582	93571682	+	LRP8	0	0	0
3	93582352	93583452	+	C3H1orf123	5.29514	0	5.29514
3	93968264	93969364	-	SCP2	8.33333	0	8.33333
3	94015558	94016658	+	ECHDC2	0	7.14286	-7.14286
3	94110932	94112032	-	ZYG11A	0	0	0
3	94197796	94198896	-	ZYG11B	2.63158	0	2.63158
3	94229310	94230410	+	COA7	0	4.54545	-4.54545
3	94308740	94309840	-	FAM159A	0	0	0
3	94331573	94332673	-	GPX7	26.2821	20.1389	6.14316
3	95288335	95289435	-	OSBPL9	0	0	0
3	95388092	95389192	+	EPS15	2.77778	10	-7.22222
3	95928474	95929574	-	CDKN2C	1.78571	0	1.78571
3	95936279	95937379	+	FAF1	0	8.33333	-8.33333
3	96450573	96451673	+	DMRTA2	8.99267	0	8.99267
3	98369383	98370483	+	SPATA6	2.77778	0	2.77778
3	99429371	99430471	-	FOXD2	1.53007	3.125	-1.59493
3	99609187	99610287	+	TAL1	0	0	0
3	99640131	99641231	+	PDZK1IP1	54.1667	16.6667	37.5
3	99714664	99715764	-	CYP4X1	50	0	50
3	100064497	100065597	+	ATPAF1	0	0	0
3	100112666	100113766	+	MOB3C	0	0	0
3	100374187	100375287	-	NSUN4	0	0	0
3	100400226	100401326	+	UQCRH	0	0	0
3	100401095	100402195	-	UQCRH	1.80806	0	1.80806
3	100445602	100446702	-	RAD54L	0	0	0
3	100564315	100565415	+	PIK3R3	0	0	0
3	100934637	100935737	+	IPP	3.0303	60	-56.9697
3	101172430	101173530	+	MMACHC	0	0	0
3	101323290	101324390	+	TOE1	0	0	0
3	101324215	101325315	-	TOE1	0	0	0
3	101761662	101762762	+	PTCH2	20.8333	0	20.8333
3	101789419	101790519	-	BTBD19	0	0	0
3	101790333	101791433	+	TCTEX1D4	0	0	0
3	101796780	101797880	-	PLK3	0	0	0
3	101808788	101809888	+	BEST4	60	100	-40
3	101817626	101818726	-	RPS8	58.0556	75	-16.9444
3	101818501	101819601	-	RPS8	2.14286	2.77778	-0.634921
3	101818856	101819956	-	RPS8	0	2.27273	-2.27273
3	101819018	101820118	-	SNORD39	0	4.34783	-4.34783
3	101851008	101852108	-	KIF2C	0	0	0
3	101938347	101939447	+	C3H1orf228	0	0	0
3	101938933	101940033	-	C3H1orf228	0	0	0
3	102231964	102233064	-	RNF220	0	0	0
3	102309324	102310424	+	ERI3	100	100	0
3	102541069	102542169	-	ENSBTAG00000047871	22.5	0	22.5
3	102658982	102660082	-	CCDC24	66.6667	100	-33.3333
3	102674597	102675697	-	ATP6V0B	4.16667	0	4.16667
3	102701841	102702941	-	IPO13	22.2222	0	22.2222
3	102922772	102923872	+	bta-mir-2415	0.960261	0	0.960261
3	103067033	103068133	-	PTPRF	100	100	0
3	103155945	103157045	+	HYI	4.16667	3.33333	0.833333
3	103323513	103324613	+	ENSBTAG00000046220	0	0	0
3	103324097	103325197	-	ENSBTAG00000046220	10	0	10
3	103421605	103422705	+	CFAP57	0	0	0
3	103422106	103423206	-	CFAP57	0	0	0
3	103901890	103902990	+	SLC2A1	0	14.2857	-14.2857
3	104024334	104025434	+	SVBP	16.6667	0	16.6667
3	104090610	104091710	+	CLDN19	66.6667	66.6667	0
3	104133608	104134708	-	YBX1	2.04082	1.47059	0.570228
3	104159795	104160895	-	PPIH	0	0	0
3	104314648	104315748	+	PPCS	0	0	0
3	104315026	104316126	-	PPCS	0	6.25	-6.25
3	104404395	104405495	-	RIMKLA	0	0	0
3	104476699	104477799	+	FOXJ3	0	0	0
3	104612291	104613391	-	GUCA2B	33.75	0	33.75
3	105212590	105213690	+	HIVEP3	41.0256	20	21.0256
3	105794074	105795174	+	SLFNL1	85.7143	100	-14.2857
3	105832315	105833415	-	CTPS1	0	0	0
3	106003015	106004115	-	KCNQ4	100	33.3333	66.6667
3	106111574	106112674	-	NFYC	0	0	0
3	106246050	106247150	-	EXO5	0	0	0
3	106358878	106359978	-	SMAP2	0	0	0
3	106395860	106396960	+	COL9A2	0.854701	30	-29.1453
3	106621151	106622251	+	PPT1	23.8095	0	23.8095
3	106737337	106738437	-	MFSD2A	0	0	0
3	106786761	106787861	+	MYCL	0.813008	0	0.813008
3	106879039	106880139	+	ENSBTAG00000031600	7.14286	16.6667	-9.52381
3	106975317	106976417	+	HPCAL4	0	0	0
3	106992389	106993489	+	NT5C1A	0	0	0
3	107031468	107032568	+	HEYL	0	3.57143	-3.57143
3	107083063	107084163	+	PABPC4	0	0	0
3	107173960	107175060	-	ENSBTAG00000046807	1.00017	1.5625	-0.562331
3	107515327	107516427	-	ENSBTAG00000047038	14.2857	0	14.2857
3	107564098	107565198	-	NDUFS5	0	0	0
3	107586850	107587950	-	AKIRIN1	0	0	0
3	107699015	107700115	+	MYCBP	0	0	0
3	108507805	108508905	+	POU3F1	2.29885	0.384615	1.91424
3	108546198	108547298	-	UTP11	16.6667	33.3333	-16.6667
3	108546857	108547957	+	FHL3	8.33333	6.26781	2.06553
3	108558741	108559841	+	SF3A3	0	0	0
3	108595223	108596323	+	INPP5B	0	5.55556	-5.55556
3	108650328	108651428	+	MTF1	0	0	0
3	108695802	108696902	+	C1orf122	3.57143	0	3.57143
3	108696565	108697665	-	C1orf122	0	0	0
3	108708301	108709401	-	MANEAL	19.8413	0	19.8413
3	108736032	108737132	+	EPHA10	10	0	10
3	108799731	108800831	+	CDCA8	16.6667	3.33333	13.3333
3	108800424	108801524	-	CDCA8	13.3333	1.44928	11.8841
3	108891202	108892302	+	GNL2	1.25	0	1.25
3	108926078	108927178	-	DNALI1	0	1.5625	-1.5625
3	108954161	108955261	+	MEAF6	50	0	50
3	108999353	109000453	-	ZC3H12A	17.8264	0	17.8264
3	110013938	110015038	+	MRPS15	0	33.3333	-33.3333
3	110024912	110026012	+	OSCP1	8.33333	0	8.33333
3	110064581	110065681	+	LSM10	0	4.54545	-4.54545
3	110073348	110074448	+	STK40	62.5	0	62.5
3	110134782	110135882	-	SH3D21	100	100	0
3	110208396	110209496	-	THRAP3	0	0	0
3	110259238	110260338	+	TRAPPC3	0	7.5	-7.5
3	110298484	110299584	+	COL8A2	0	0	0
3	110311099	110312199	-	ADPRHL2	0	0	0
3	110455998	110457098	-	AGO3	0.989979	0.675676	0.314303
3	110648045	110649145	+	C1orf216	87.5	83.3333	4.16667
3	110719283	110720383	+	PSMB2	0	0	0
3	110777261	110778361	-	TFAP2E	0	3.57143	-3.57143
3	110793168	110794268	-	NCDN	1.13636	0	1.13636
3	111276768	111277868	+	TMEM35B	0.925926	5	-4.07407
3	111425912	111427012	+	SMIM12	0	66.6667	-66.6667
3	111498604	111499704	-	GJB3	2.5	58.8235	-56.3235
3	111522451	111523551	-	GJB4	66.6667	4.54545	62.1212
3	112177155	112178255	-	C1orf94	0	22.9167	-22.9167
3	112942479	112943579	-	ZSCAN20	100	87.5	12.5
3	113063293	113064393	+	GIGYF2	28.0952	66.6667	-38.5714
3	113266218	113267318	-	NGEF	0	3.57143	-3.57143
3	113402950	113404050	+	INPP5D	0	33.3333	-33.3333
3	113533209	113534309	-	INPP5D	18.75	25	-6.25
3	113577537	113578637	+	ATG16L1	11.1111	4.7619	6.34921
3	113597483	113598583	+	ATG16L1	100	100	0
3	113632794	113633894	+	SAG	0	0	0
3	113702381	113703481	+	DGKD	97.9592	100	-2.04082
3	113866852	113867952	-	USP40	3.57143	0	3.57143
3	114013797	114014897	-	UGT1A6	0	16.6667	-16.6667
3	114134956	114136056	-	HJURP	0	0	0
3	114191084	114192184	+	TRPM8	33.5714	43.0556	-9.48413
3	114716418	114717518	-	ARL4C	0	0	0
3	116268168	116269268	-	GBX2	2	0	2
3	116649278	116650378	+	ACKR3	5.55556	0	5.55556
3	117505247	117506347	+	ENSBTAG00000001538	0	12.5	-12.5
3	117583073	117584173	+	MLPH	3.28571	0	3.28571
3	117644912	117646012	+	PRLH	33.3333	34.0476	-0.714287
3	117986246	117987346	+	UBE2F	0	0	0
3	118042316	118043416	+	SCLY	3.63636	0	3.63636
3	118073855	118074955	+	ESPNL	9.09091	0	9.09091
3	118121670	118122770	+	ERFE	86.2434	88.6905	-2.44707
3	118184596	118185696	-	HES6	15.5303	83.3333	-67.803
3	118207054	118208154	+	ENSBTAG00000045685	100	95.8333	4.16666
3	118272223	118273323	+	TRAF3IP1	0	0	0
3	118629617	118630717	+	TWIST2	0.813008	0.980392	-0.167384
3	119206507	119207607	+	HDAC4	80	100	-20
3	119794381	119795481	-	NDUFA10	2.94118	1.92308	1.0181
3	120078762	120079862	+	ENSBTAG00000038082	57.1429	75	-17.8571
3	120127612	120128712	-	COPS9	1.66667	0	1.66667
3	120134155	120135255	-	OTOS	0	33.3333	-33.3333
3	120287172	120288272	-	ANKMY1	1.92308	0	1.92308
3	120382561	120383661	+	GPC1	0	50	-50
3	120438886	120439986	+	GPC1	3.57143	10.9848	-7.41342
3	120488710	120489810	-	ENSBTAG00000003389	16.6667	0	16.6667
3	120608449	120609549	-	KIF1A	2.02128	0	2.02128
3	120760890	120761990	+	SNED1	8.33333	66.6667	-58.3333
3	120815227	120816327	-	MTERF4	0	50	-50
3	120844540	120845640	-	PASK	100	100	0
3	120852355	120853455	+	PPP1R7	0	1.38458	-1.38458
3	120960862	120961962	-	HDLBP	17.3913	33.3333	-15.942
3	121097866	121098966	+	BOK	2.77778	0	2.77778
3	121153601	121154701	-	THAP4	33.3333	23.6111	9.72222
3	121182202	121183302	-	DTYMK	20	0	20
3	121211557	121212657	+	D2HGDH	6.30557	0	6.30557
3	121294375	121295475	-	PDCD1	7.8125	0	7.8125
3	121304730	121305830	+	ENSBTAG00000040598	11.1111	27.2727	-16.1616
3	121411001	121412101	-	U6	26.7361	39.6717	-12.9356
4	432147	433247	-	VSTM2A	0	0	0
4	4493964	4495064	+	COBL	0	16.6667	-16.6667
4	5203024	5204124	+	GRB10	100	83.3333	16.6667
4	5726483	5727583	+	ZPBP	75	43.75	31.25
4	7323921	7325021	+	ABCA13	100	100	0
4	7556012	7557112	-	UPP1	5.35714	10.3175	-4.96032
4	7605403	7606503	-	C4H7orf57	0	3.125	-3.125
4	8489676	8490776	+	FZD1	0	12.5	-12.5
4	9323152	9324252	-	CYP51A1	0	0	0
4	9414908	9416008	-	KRIT1	2.5	0	2.5
4	9607023	9608123	-	TMBIM7P	69.7917	75	-5.20834
4	9612134	9613234	+	GATAD1	0	0	0
4	9722791	9723891	+	PEX1	0	4.16667	-4.16667
4	9723344	9724444	-	PEX1	0	7.69231	-7.69231
4	10039420	10040520	-	CDK6	0.211864	1.84588	-1.63401
4	10724479	10725579	-	CALCR	27.7778	12.5	15.2778
4	11623470	11624570	+	COL1A2	0	3.33333	-3.33333
4	11734528	11735628	+	CASD1	5.84416	0	5.84416
4	11911009	11912109	+	SGCE	45.5357	83.3333	-37.7976
4	11911642	11912742	-	SGCE	60.7143	91.2281	-30.5138
4	12423359	12424459	-	PON1	100	100	0
4	12478559	12479659	-	PON3	94.4444	100	-5.55556
4	12520170	12521270	-	PON2	0	0	0
4	12767577	12768677	-	PDK4	40	54.5455	-14.5455
4	12943830	12944930	+	DYNC1I1	0	100	-100
4	13588056	13589156	+	ENSBTAG00000035660	100	100	0
4	14296137	14297237	-	DLX5	0	0	0
4	14363655	14364755	+	SDHAF3	66.6667	0	66.6667
4	15182826	15183926	+	ASNS	0	0	0
4	15183108	15184208	-	ASNS	0	0	0
4	15542253	15543353	+	MIOS	0	0	0
4	15603872	15604972	-	RPA3	4.16667	0.78125	3.38542
4	19892089	19893189	+	TMEM106B	37.5	46.6667	-9.16667
4	20152135	20153235	+	SCIN	0	0	0
4	20295431	20296531	+	ARL4A	5	0	5
4	24019259	24020359	-	MEOX2	12.5	14.2857	-1.78571
4	24885937	24887037	-	ISPD	0.757576	1.28205	-0.524475
4	24989980	24991080	+	ENSBTAG00000034091	12.5	0	12.5
4	25096884	25097984	+	ANKMY2	1.38889	0	1.38889
4	25097368	25098468	-	ANKMY2	3.09524	1.04167	2.05357
4	25212088	25213188	+	TSPAN13	4.16667	0	4.16667
4	26448422	26449522	-	ENSBTAG00000014074	0.740741	50	-49.2593
4	27855079	27856179	-	TWIST1	0	0	0
4	27890470	27891570	-	FERD3L	0	50	-50
4	28456852	28457952	-	TWISTNB	0	0	0
4	29123581	29124681	+	ITGB8	0	2.77778	-2.77778
4	30419509	30420609	+	DNAH11	2.17391	0	2.17391
4	31899915	31901015	+	KLHL7	0	8.33333	-8.33333
4	31961277	31962377	+	NUPL2	0	0	0
4	32222288	32223388	-	IGF2BP3	0	0	0
4	32355965	32357065	+	CCDC126	1.51515	0	1.51515
4	32454603	32455703	-	DBF4	22.0394	6.69173	15.3476
4	32690262	32691362	+	RUNDC3B	1.1413	0	1.1413
4	33119503	33120603	+	ABCB4	100	83.3333	16.6667
4	33346225	33347325	+	TMEM243	0	0	0
4	33418624	33419724	-	DMTF1	3.88258	0	3.88258
4	33517953	33519053	+	KIAA1324L	0	0	0
4	34021197	34022297	-	GRM3	100	100	0
4	35562538	35563638	+	SEMA3D	1.5625	4.54545	-2.98295
4	37628861	37629961	+	PCLO	0	0	0
4	40139494	40140594	+	SEMA3C	25	0	25
4	43683551	43684651	+	TMEM60	16.6667	0	16.6667
4	44292401	44293501	+	FAM185A	0	4.16667	-4.16667
4	44600612	44601712	+	ARMC10	0	0	0
4	44720523	44721623	-	NAPEPLD	2.19703	0	2.19703
4	45475428	45476528	-	ENSBTAG00000046817	0.952381	0	0.952381
4	45682129	45683229	-	ORC5	0	0	0
4	45805019	45806119	+	LHFPL3	18.4414	24.5421	-6.1007
4	46473531	46474631	+	KMT2E	0	0	0
4	46912445	46913545	-	PUS7	0	20	-20
4	48544066	48545166	+	HBP1	14.2857	0	14.2857
4	48850698	48851798	+	COG5	1.78571	0	1.78571
4	48851496	48852596	-	COG5	0	0	0
4	48869590	48870690	+	BCAP29	1.11111	4.19408	-3.08297
4	49036768	49037868	+	CBLL1	11.1111	33.3333	-22.2222
4	49339722	49340822	-	LAMB1	100	0	100
4	49958050	49959150	+	NME8	0	0	0
4	50266412	50267512	+	STARD3NL	0	25	-25
4	51249463	51250563	-	CFTR	6.66667	0	6.66667
4	51293535	51294635	+	ASZ1	12.5	0	12.5
4	51397056	51398156	+	WNT2	87.5	100	-12.5
4	52042098	52043198	-	MET	1.46104	0	1.46104
4	52208587	52209687	-	CAV1	0	8.33333	-8.33333
4	52235815	52236915	-	CAV2	5.80808	0	5.80808
4	52532154	52533254	-	TES	2.38095	5.92593	-3.54497
4	53854649	53855749	-	MDFIC	100	100	0
4	55896562	55897662	-	IFRD1	0	0	0
4	56128565	56129665	-	ZNF277	0	0	0
4	56365857	56366957	+	BMT2	0	3.57143	-3.57143
4	59974919	59976019	+	THAP5	0.980392	4.7619	-3.78151
4	61173179	61174279	+	ANLN	57.5	42.8571	14.6429
4	61196985	61198085	-	ANLN	2.5	25.2914	-22.7914
4	61197098	61198198	-	ANLN	9.62963	25.2914	-15.6617
4	61272629	61273729	+	KIAA0895	100	100	0
4	61476879	61477979	-	EEPD1	0	0	0
4	61809264	61810364	+	HERPUD2	0	80	-80
4	62197457	62198557	+	TBX20	0	9.09091	-9.09091
4	62258290	62259390	+	DPY19L2	18.75	0	18.75
4	62383966	62385066	+	DPY19L1	10.3025	0	10.3025
4	63305257	63306357	-	BMPER	7.60073	11.9444	-4.34371
4	64130287	64131387	+	RP9	43.3333	1.38889	41.9444
4	64410819	64411919	+	LSM5	0	5	-5
4	65488394	65489494	+	NEUROD6	33.3333	66.6667	-33.3333
4	65729176	65730276	-	ADCYAP1R1	19.4444	7.7381	11.7063
4	65845086	65846186	-	AQP1	33.3333	18.1818	15.1515
4	66061161	66062261	+	CRHR2	0	2.94118	-2.94118
4	66156334	66157434	-	GARS	0	0	0
4	66453838	66454938	-	ZNRF2	2.22222	0.35461	1.86761
4	66643665	66644765	-	MTURN	0	0	0
4	66755680	66756780	-	PLEKHA8	0.892857	0	0.892857
4	66757679	66758779	+	FKBP14	0	0	0
4	66784266	66785366	+	SCRN1	0	0	0
4	67042378	67043478	-	PRR15	0	9.09091	-9.09091
4	67401194	67402294	-	CHN2	4	2.63158	1.36842
4	67650907	67652007	+	TRIL	1.94236	0	1.94236
4	68200812	68201912	-	ENSBTAG00000046308	16.6667	6.25	10.4167
4	68859711	68860811	-	TAX1BP1	0	0	0
4	68925598	68926698	+	HIBADH	0	0	0
4	69255693	69256793	-	EVX1	0	14.2857	-14.2857
4	69296275	69297375	+	HOXA13	0	0	0
4	69310987	69312087	+	HOXA11	1.81818	1.07527	0.742913
4	69321975	69323075	+	HOXA10	0	41.6667	-41.6667
4	69326760	69327860	+	bta-mir-196b	1.07527	0	1.07527
4	69330792	69331892	+	HOXA9	0	4.54545	-4.54545
4	69339738	69340838	+	HOXA7	0	0	0
4	69348548	69349648	+	HOXA6	0	0	0
4	69352606	69353706	+	HOXA6	5	0	5
4	69356161	69357261	+	HOXA5	0	0	0
4	69365547	69366647	+	HOXA3	0	0	0
4	69393241	69394341	+	HOXA2	37.5	100	-62.5
4	69400001	69401101	+	HOXA1	4.54545	5.99647	-1.45102
4	70117157	70118257	-	SNX10	0	1.78571	-1.78571
4	70197053	70198153	+	HNRNPA2B1	6.25	0	6.25
4	70413251	70414351	+	bta-mir-148a	5	0	5
4	71185306	71186406	+	CYCS	2.77778	1.77404	1.00373
4	71539350	71540450	+	GSDME	63.3333	0	63.3333
4	72515823	72516923	-	MGC134574	0	0	0
4	72532216	72533316	+	ENSBTAG00000046457	0	0	0
4	72861943	72863043	-	STEAP4	0	0	0
4	73325980	73327080	+	ZNF804B	1.2987	0	1.2987
4	74835426	74836526	+	STEAP1	20	0	20
4	74885596	74886696	+	STEAP2	4.5	0	4.5
4	74923048	74924148	+	CFAP69	0	0	0
4	75012861	75013961	+	GTPBP10	28.0303	2.5641	25.4662
4	75086822	75087922	-	GTPBP10	20	0	20
4	75145925	75147025	+	HUS1	3.84615	0	3.84615
4	75450285	75451385	+	TNS3	20	46.1538	-26.1538
4	76704105	76705205	+	IGFBP3	1.66667	0	1.66667
4	76725201	76726301	-	IGFBP1	0	33.3333	-33.3333
4	77193749	77194849	-	RAMP3	3.1489	3.7037	-0.554806
4	77210428	77211528	+	ENSBTAG00000046334	40	23.8095	16.1905
4	77223764	77224864	+	TBRG4	100	100	0
4	77226281	77227381	+	TBRG4	100	100	0
4	77226804	77227904	+	TBRG4	100	100	0
4	77238819	77239919	+	ENSBTAG00000008093	100	100	0
4	77364884	77365984	+	PURB	0	11.7778	-11.7778
4	77388255	77389355	+	H2AFV	0	0	0
4	77539574	77540674	+	TMED4	0	0	0
4	77545487	77546587	+	DDX56	0	0	0
4	77571132	77572232	+	NPC1L1	16.6667	0	16.6667
4	77705698	77706798	+	CAMK2B	1.66667	0	1.66667
4	77810684	77811784	-	YKT6	0	0	0
4	77819949	77821049	+	GCK	8.33333	33.3333	-25
4	77872883	77873983	+	POLD2	0	0	0
4	77891606	77892706	-	AEBP1	0	14.2857	-14.2857
4	77909509	77910609	+	POLM	0	0	0
4	78017618	78018718	-	BLVRA	0	1.11111	-1.11111
4	78820820	78821920	+	MRPL32	0	0	0
4	78821510	78822610	-	MRPL32	0	0	0
4	78838308	78839408	+	C4H7orf25	45	17.7778	27.2222
4	79443243	79444343	+	GLI3	29.8663	11.5385	18.3278
4	81641481	81642581	+	SUGCT	1	0	1
4	81641946	81643046	-	SUGCT	0	0	0
4	81807450	81808550	-	CDK13	0.735294	1.92308	-1.18778
4	82024260	82025360	-	YAE1D1	0	0	0
4	82704582	82705682	+	VPS41	0	33.3333	-33.3333
4	83034934	83036034	+	AMPH	0	8.33333	-8.33333
4	83516254	83517354	+	LSM8	0	0	0
4	85435727	85436827	+	KCND2	55.8333	100	-44.1667
4	86110999	86112099	-	TSPAN12	1.62602	2.38095	-0.754936
4	86210497	86211597	+	ING3	0	0	0
4	86597084	86598184	+	WNT16	0	0	0
4	86674380	86675480	-	FAM3C	0	13.3333	-13.3333
4	88100874	88101974	-	CADPS2	1.19048	1.28205	-0.091575
4	88856447	88857547	-	WASL	1.25	1.13636	0.113636
4	89823511	89824611	-	GPR37	7.01603	0	7.01603
4	92444152	92445252	-	ZNF800	0	2.5	-2.5
4	92620407	92621507	-	GCC1	0	100	-100
4	92623397	92624497	+	ARF5	0	0	0
4	92645305	92646405	-	PAX4	0	0	0
4	92678169	92679269	+	SND1	0	6.66667	-6.66667
4	93219883	93220983	+	ENSBTAG00000029915	100	100	0
4	93248874	93249974	+	LEP	0.512821	3.33333	-2.82051
4	93344427	93345527	-	RBM28	0	0	0
4	93399561	93400661	-	IMPDH1	0	0	0
4	93574777	93575877	+	CCDC136	18.1818	50	-31.8182
4	93618560	93619660	+	FLNC	83.5951	84.1427	-0.547623
4	93639142	93640242	+	ATP6V1F	0	0	0
4	93642427	93643527	+	ATP6V1F	87.5	100	-12.5
4	93705154	93706254	+	IRF5	0	0	0
4	93880396	93881496	+	TSPAN33	1.25	0	1.25
4	93921581	93922681	+	SMO	0	12.7778	-12.7778
4	94152704	94153804	+	STRIP2	5	0	5
4	94263903	94265003	+	NRF1	3.33333	0	3.33333
4	94411195	94412295	-	bta-mir-96	51.1429	0	51.1429
4	94411400	94412500	-	bta-mir-183	59.2593	0	59.2593
4	94797657	94798757	-	TMEM209	8.33333	10	-1.66667
4	94942347	94943447	+	CPA1	14.4444	0	14.4444
4	95006694	95007794	-	CEP41	0	0	0
4	95065962	95067062	+	MEST	100	0	100
4	95209157	95210257	-	COPG2	0	0	0
4	98876072	98877172	-	SLC35B4	2.16883	5.26316	-3.09433
4	99222160	99223260	+	BPGM	0	25	-25
4	99474015	99475115	+	CALD1	66.6667	100	-33.3333
4	99590042	99591142	+	AGBL3	0	0	0
4	99729754	99730854	+	WDR91	100	100	0
4	99750136	99751236	-	WDR91	0.348432	0	0.348432
4	100324777	100325877	-	SLC13A4	12.5	33.3333	-20.8333
4	100626468	100627568	-	MTPN	0	2.5641	-2.5641
4	101795383	101796483	-	PTN	0	0	0
4	102529609	102530709	-	CREB3L2	0	0	0
4	103465093	103466193	-	ZC3HAV1L	0	0	0
4	103520326	103521426	-	ZC3HAV1	0.757576	1.04167	-0.284091
4	103593501	103594601	+	UBN2	0.877193	0	0.877193
4	103714432	103715532	+	C7orf55-LUC7L2	0	0	0
4	104017438	104018538	-	HIPK2	100	100	0
4	104356379	104357479	-	PARP12	0	0.490196	-0.490196
4	104624673	104625773	-	SLC37A3	3.33333	0	3.33333
4	104630512	104631612	+	RAB19	7.14286	33.3333	-26.1905
4	104680091	104681191	-	MKRN1	14.2857	0	14.2857
4	104680202	104681302	-	MKRN1	0	0	0
4	105005282	105006382	-	BRAF	100	100	0
4	105110429	105111529	-	MRPS33	0	0	0
4	105841748	105842848	+	SSBP1	0	0	0
4	106458666	106459766	+	TRB	50	0	50
4	106548714	106549814	+	ENSBTAG00000040261	0	0	0
4	106852030	106853130	+	ENSBTAG00000027204	66.6667	33.3333	33.3333
4	106907541	106908641	+	ENSBTAG00000027204	0	18.75	-18.75
4	106988816	106989916	+	EPHB6	100	66.6667	33.3333
4	107013415	107014515	-	TRPV6	0	12.5	-12.5
4	107062031	107063131	-	TRPV5	15	0	15
4	107066495	107067595	+	LLCFC1	50	26.7857	23.2143
4	107467164	107468264	+	GSTK1	25	0	25
4	107493887	107494987	+	CASP2	0	0	0
4	107517111	107518211	+	CLCN1	6.78571	25	-18.2143
4	107597856	107598956	+	ZYX	1.17647	17.619	-16.4426
4	107623675	107624775	-	EPHA1	0	0	0
4	107821522	107822622	-	TCAF2	0	3.33333	-3.33333
4	107876840	107877940	-	TCAF1	0	25	-25
4	112848315	112849415	-	EZH2	100	100	0
4	112930232	112931332	+	Y_RNA	0	4.7619	-4.7619
4	112969775	112970875	+	Y_RNA	0	0	0
4	113006366	113007466	-	PDIA4	0	0	0
4	113048658	113049758	+	ZNF398	0	5	-5
4	113082336	113083436	+	ZNF282	0	0	0
4	113261431	113262531	-	ZNF777	100	100	0
4	113312963	113314063	-	ZNF746	0	0	0
4	113430985	113432085	-	ZNF467	41.6667	0	41.6667
4	113494070	113495170	+	ZNF862	0	0	0
4	113527365	113528465	+	ATP6V0E2	0	0	0
4	113561348	113562448	+	LRRC61	75	87.5	-12.5
4	113567396	113568496	-	RARRES2	15.8958	0	15.8958
4	113628209	113629309	+	ENSBTAG00000007983	13.3333	0	13.3333
4	114126188	114127288	+	GIMAP5	25	16.6667	8.33333
4	114202308	114203408	-	TMEM176B	0	11.1111	-11.1111
4	114207682	114208782	+	TMEM176A	26.7857	40	-13.2143
4	114248782	114249882	+	AOC1	41.6667	25	16.6667
4	114357874	114358974	-	KCNH2	0	0	0
4	114433369	114434469	-	CDK5	0	0	0
4	114455103	114456203	-	FASTK	1.92308	3.84615	-1.92308
4	114457846	114458946	-	TMUB1	0	0	0
4	114460159	114461259	+	AGAP3	0	0	0
4	114541771	114542871	-	GBX1	50	0	50
4	114579649	114580749	-	IQCA1L	100	83.75	16.25
4	114609856	114610956	+	CHPF2	0	0	0
4	114613902	114615002	+	CHPF2	98.4127	100	-1.5873
4	114680060	114681160	-	SMARCD3	0	0	0
4	114688767	114689867	+	NUB1	5	20	-15
4	114855182	114856282	-	RHEB	0	0	0
4	114925465	114926565	-	PRKAG2	55.5556	33.3333	22.2222
4	115524570	115525670	-	KMT2C	100	76.6234	23.3766
4	115995089	115996189	-	5S_rRNA	57.5	25	32.5
4	117712085	117713185	+	ENSBTAG00000021941	2.38095	1.19048	1.19048
4	117905798	117906898	+	INSIG1	7.03008	0	7.03008
4	118007046	118008146	-	ENSBTAG00000018917	45.1515	4.34783	40.8037
4	118048786	118049886	-	CNPY1	0	10	-10
4	119131208	119132308	+	NOM1	47.2222	66.6667	-19.4444
4	119246415	119247515	+	UBE3C	0	9.09091	-9.09091
4	119541683	119542783	-	ENSBTAG00000004958	96.2963	100	-3.7037
4	119565816	119566916	-	ENSBTAG00000004958	100	100	0
4	120207728	120208828	-	NCAPG2	0	0	0
4	120306348	120307448	-	ESYT2	2.66667	7.40741	-4.74074
4	120494353	120495453	-	VIPR2	13.8889	3.33333	10.5556
5	1075799	1076899	+	LGR5	0.287356	4.05983	-3.77247
5	1277217	1278317	+	ZFC3H1	0	0	0
5	1277417	1278517	-	ZFC3H1	0	0	0
5	1302245	1303345	+	TMEM19	0	3.0303	-3.0303
5	1906925	1908025	+	TRHDE	35.3595	36.3655	-1.00607
5	4047888	4048988	+	ATXN7L3B	0	0	0
5	4823769	4824869	+	GLIPR1L1	0	0	0
5	5559817	5560917	-	PHLDA1	4.57865	5.64614	-1.06749
5	5612021	5613121	-	NAP1L1	40	0	40
5	5815903	5817003	-	BBS10	0	16.6667	-16.6667
5	6159014	6160114	+	ZDHHC17	2.38095	8.33333	-5.95238
5	6466391	6467491	-	E2F7	0	14.4444	-14.4444
5	9511433	9512533	-	PPP1R12A	0	0	0
5	10338425	10339525	+	MYF5	0	6.25	-6.25
5	11978764	11979864	-	CCDC59	11.1111	22.2222	-11.1111
5	14990697	14991797	+	ALX1	0	0	0
5	15579541	15580641	-	RASSF9	0	0	0
5	17739811	17740911	+	5S_rRNA	100	80	20
5	17891374	17892474	+	C5H12orf29	0	0	0
5	17998318	17999418	-	CEP290	0	0	0
5	18419925	18421025	-	KITLG	1.05263	0	1.05263
5	19462473	19463573	-	WDR51B	0	0	0
5	22088681	22089781	-	BTG1	0	8.33333	-8.33333
5	23347068	23348168	+	NUDT4	1.85185	0	1.85185
5	23411777	23412877	-	UBE2N	1.63934	0	1.63934
5	23425161	23426261	+	MRPL42	0	0	0
5	23522981	23524081	+	SOCS2	23.3333	0	23.3333
5	24071282	24072382	+	PLXNC1	0	5	-5
5	24374620	24375720	-	CEP83	0	17.2348	-17.2348
5	24873023	24874123	-	NDUFA12	0	0	0
5	25254494	25255594	+	METAP2	0	1.19048	-1.19048
5	25408835	25409935	-	ENSBTAG00000023670	5	10	-5
5	25658434	25659534	-	PDE1B	0	0	0
5	25777012	25778112	+	ITGA5	0	0	0
5	25928035	25929135	+	NFE2	0	0	0
5	25943853	25944953	+	HNRNPA1	16.6667	66.6667	-50
5	25944146	25945246	-	HNRNPA1	0	44.4444	-44.4444
5	26014049	26015149	+	SMUG1	0	0	0
5	26157871	26158971	-	HOXC5	8.33333	0	8.33333
5	26182415	26183515	-	HOXC8	33.3333	0	33.3333
5	26191340	26192440	-	HOXC9	6.25	8.33333	-2.08333
5	26199785	26200885	-	bta-mir-196a-2	0	0	0
5	26218109	26219209	-	HOXC11	66.6667	20	46.6667
5	26236377	26237477	-	HOXC12	0	0	0
5	26252215	26253315	-	HOXC13	0	0	0
5	26579498	26580598	+	ATF7	6.25	0	6.25
5	26680522	26681622	+	TARBP2	0	0	0
5	26723847	26724947	-	PCBP2	0	0	0
5	26847177	26848277	+	SP7	15.4762	17.7778	-2.30159
5	26913370	26914470	-	ESPL1	0	0	0
5	26921581	26922681	-	MFSD5	0	0	0
5	26934718	26935818	+	RARG	0	0	0
5	26957461	26958561	+	ITGB7	37.5	50	-12.5
5	26984263	26985363	+	ZNF740	0	0	0
5	26985586	26986686	-	ZNF740	5.55556	16.6667	-11.1111
5	27053242	27054342	+	SPRYD3	0	0	0
5	27082423	27083523	-	TNS2	100	100	0
5	27115719	27116819	-	EIF4B	12.5	0	12.5
5	27175475	27176575	-	KRT18	0	0	0
5	27257342	27258442	+	KRT78	25.3333	7.14286	18.1905
5	27270880	27271980	+	KRT79	20.8333	5	15.8333
5	27361318	27362418	+	ENSBTAG00000027974	21.4286	50	-28.5714
5	27400522	27401622	+	KRT1	0	25	-25
5	27429824	27430924	+	KRT2	10	3.57143	6.42857
5	27504153	27505253	+	KRT71	33.3333	0	33.3333
5	27729651	27730751	-	KRT85	33.3333	0	33.3333
5	27814197	27815297	+	ENSBTAG00000016166	0.555556	0	0.555556
5	27842780	27843880	-	KRT7	0	25	-25
5	27967939	27969039	-	ATG101	0	0	0
5	27992769	27993869	-	NR4A1	0	0	0
5	28132188	28133288	-	ANKRD33	5	0	5
5	28331304	28332404	-	SCN8A	100	100	0
5	28575320	28576420	+	GALNT6	2.41756	0	2.41756
5	28639675	28640775	+	BIN2	0	0	0
5	28682698	28683798	+	SMAGP	0	2.5	-2.5
5	28846112	28847212	+	LETMD1	0	1.96078	-1.96078
5	28886967	28888067	+	SLC11A2	0.231481	0	0.231481
5	29336596	29337696	-	ATF1	0	6.25	-6.25
5	29904581	29905681	+	CERS5	9.02778	0	9.02778
5	29956282	29957382	-	COX14	6.66667	0	6.66667
5	29963985	29965085	-	GPD1	91.6667	100	-8.33334
5	29979387	29980487	-	SMARCD1	0	0	0
5	30084491	30085591	-	AQP5	0.595238	0	0.595238
5	30210622	30211722	+	BCDIN3D	18.75	0	18.75
5	30250225	30251325	+	NCKAP5L	100	100	0
5	30250637	30251737	+	NCKAP5L	100	100	0
5	30298009	30299109	-	TMBIM6	0	0	0
5	30319681	30320781	+	FMNL3	0	0	0
5	30462919	30464019	-	KCNH3	0	0	0
5	30643934	30645034	-	DNAJC22	0	0	0
5	30653295	30654395	+	C1QL4	0	16.6667	-16.6667
5	30692163	30693263	-	PRPH	10	3.125	6.875
5	30863529	30864629	+	TUBA1B	0	0	0
5	30893556	30894656	+	DHH	100	100	0
5	31003166	31004266	-	WNT1	8.46561	4.54545	3.92015
5	31047546	31048646	+	FKBP11	100	100	0
5	31100517	31101617	+	DDX23	0	0	0
5	31125956	31127056	-	CACNB3	50	0	50
5	31220136	31221236	+	CCNT1	37.1795	66.6667	-29.4872
5	31265940	31267040	+	KANSL2	0	12.5	-12.5
5	32278783	32279883	-	CCDC184	0.406504	0	0.406504
5	32302361	32303461	+	ASB8	3.33333	0	3.33333
5	32449298	32450398	+	COL2A1	0	15.3846	-15.3846
5	32491755	32492855	-	TMEM106C	2.44755	0	2.44755
5	32549521	32550621	+	VDR	11.4583	0	11.4583
5	32676206	32677306	-	SLC48A1	8.06052	1.51515	6.54536
5	32696065	32697165	+	RAPGEF3	50	4.16667	45.8333
5	33339318	33340418	+	PCED1B	0	0	0
5	33339628	33340728	-	PCED1B	0	0	0
5	34027553	34028653	+	SLC38A2	14.7614	3.57143	11.19
5	35656329	35657429	+	NELL2	0	0	0
5	36807208	36808308	-	TMEM117	0	0.757576	-0.757576
5	36846869	36847969	+	TWF1	16.6512	15	1.65121
5	36905827	36906927	-	IRAK4	0	0	0
5	37101590	37102690	+	ADAMTS20	0	0	0
5	38570962	38572062	+	PPHLN1	0	0	0
5	38571801	38572901	-	PPHLN1	0	0	0
5	38673059	38674159	+	YAF2	0	0	0
5	38762552	38763652	+	GXYLT1	0	1.02041	-1.02041
5	39421870	39422970	+	PDZRN4	16.6667	0	16.6667
5	40916125	40917225	-	LRRK2	0	0	0
5	41061652	41062752	+	SLC2A13	0	0	0
5	41963062	41964162	+	bta-mir-2428	1.19048	6.13333	-4.94286
5	42420554	42421654	+	CPNE8	3.33333	17.6471	-14.3137
5	42836597	42837697	+	PTPRR	22.5	0	22.5
5	43346932	43348032	-	KCNMB4	0.571429	0	0.571429
5	43494062	43495162	-	CNOT2	8.33333	0	8.33333
5	43944843	43945943	-	RAB3IP	5	4.65116	0.348837
5	44342754	44343854	-	YEATS4	0	0	0
5	45080462	45081562	+	CPM	2.08333	0	2.08333
5	45203467	45204567	-	MDM2	0	2.15054	-2.15054
5	45263269	45264369	-	SLC35E3	2.63158	0	2.63158
5	45323660	45324760	-	NUP107	0	3.57143	-3.57143
5	45399075	45400175	-	RAP1B	2.08333	37.5	-35.4167
5	45644008	45645108	+	MDM1	0	0	0
5	47751330	47752430	-	HELB	0	8.33333	-8.33333
5	47876715	47877815	+	CGI-119	0	0	0
5	48199863	48200963	-	HMGA2	1.51515	0	1.51515
5	48743254	48744354	-	MSRB3	0	10	-10
5	48844374	48845474	-	LEMD3	0	0	0
5	48916722	48917822	+	WIF1	11.1111	0	11.1111
5	49264976	49266076	-	TBC1D30	0	0	0
5	49282646	49283746	+	GNS	0	0	0
5	49605970	49607070	+	C12orf56	0	7.69231	-7.69231
5	49717467	49718567	+	C5H12orf66	2.79971	0	2.79971
5	50174916	50176016	-	TMEM5	37.5	2.77778	34.7222
5	50591290	50592390	+	AVPR1A	8.16667	5.26316	2.90351
5	50860334	50861434	+	PPM1H	2.06303	1.19048	0.872552
5	51209064	51210164	-	bta-let-7i	0	0.387597	-0.387597
5	51331082	51332182	-	MON2	0	0	0
5	54214699	54215799	-	SLC16A7	0	0	0
5	56011009	56012109	-	TSFM	0	0	0
5	56018430	56019530	+	EEF1AKMT3	0.653595	3.35775	-2.70416
5	56018773	56019873	-	EEF1AKMT3	0	1.5625	-1.5625
5	56023278	56024378	+	CYP27B1	75	100	-25
5	56035677	56036777	-	MARCH9	4.92647	0	4.92647
5	56045059	56046159	-	TSPAN31	0	0	0
5	56050446	56051546	+	AGAP2	4.86111	0	4.86111
5	56104824	56105924	-	OS9	6.66667	0	6.66667
5	56178509	56179609	+	B4GALNT1	19.0476	3.0303	16.0173
5	56200577	56201677	+	DTX3	16.6667	20	-3.33333
5	56204533	56205633	+	DTX3	88.8889	90	-1.11111
5	56213540	56214640	+	SLC26A10	100	100	0
5	56258680	56259780	-	KIF5A	0	7.14286	-7.14286
5	56307831	56308931	-	MARS	0	0	0
5	56331673	56332773	-	GLI1	3.125	12.5	-9.375
5	56335709	56336809	-	INHBE	0	22.2222	-22.2222
5	56544474	56545574	-	SHMT2	83.3333	50	33.3333
5	56641057	56642157	-	LRP1	18.75	0	18.75
5	56677895	56678995	-	NAB2	0	0	0
5	56775325	56776425	-	GPR182	100	100	0
5	56862815	56863915	+	RDH16	33.3333	33.3333	0
5	57041183	57042283	+	PRIM1	0.649351	0	0.649351
5	57090367	57091467	+	PTGES3	4.90196	1.5873	3.31466
5	57131351	57132451	+	BAZ2A	0	0	0
5	57240073	57241173	+	GLS2	0.869565	0	0.869565
5	57268609	57269709	+	TIMELESS	0	0	0
5	57317819	57318919	+	APOF	0	33.3333	-33.3333
5	57334962	57336062	-	IL23A	72.0833	100	-27.9167
5	57337817	57338917	+	PAN2	0	0	0
5	57353892	57354992	+	CNPY2	0	0	0
5	57365008	57366108	+	CS	0	0	0
5	57393608	57394708	-	COQ10A	9.4958	8.18182	1.31398
5	57398590	57399690	+	ANKRD52	0	0	0
5	57400181	57401281	-	ANKRD52	85	73.3333	11.6667
5	57421536	57422636	-	SLC39A5	75	100	-25
5	57427178	57428278	+	NABP2	0	0	0
5	57427839	57428939	-	NABP2	0	0	0
5	57489033	57490133	-	MYL6	0	100	-100
5	57560784	57561884	-	ERBB3	4.44444	14.5833	-10.1389
5	57606499	57607599	-	RPS26	10	12.5	-2.5
5	57643734	57644834	-	SUOX	0	0	0
5	57668835	57669935	+	CDK2	0	0	0
5	57668957	57670057	-	CDK2	0	0	0
5	57699515	57700615	-	DGKA	0	10	-10
5	57702547	57703647	+	PYM1	0	0	0
5	57762309	57763409	-	ENSBTAG00000009049	11.1111	0	11.1111
5	57762740	57763840	+	DNAJC14	7.85714	0	7.85714
5	57773486	57774586	+	ORMDL2	2.67857	0	2.67857
5	57774053	57775153	-	ORMDL2	1.85185	0	1.85185
5	57837608	57838708	-	GDF11	0	8.33333	-8.33333
5	57853278	57854378	+	CD63	1.42857	0	1.42857
5	57866822	57867922	-	BLOC1S1	0	0	0
5	57873054	57874154	+	ITGA7	0	0	0
5	57901111	57902211	-	METTL7B	25	91.6667	-66.6667
5	59519107	59520207	-	ENSBTAG00000031099	0	100	-100
5	60264820	60265920	+	TESPA1	33.3333	75	-41.6667
5	60555051	60556151	+	SNRPF	8.33333	11.1111	-2.77778
5	60597348	60598448	+	AMDHD1	79.1667	90.9091	-11.7424
5	60641890	60642990	-	HAL	100	100	0
5	60678418	60679518	-	LTA4H	94.4444	100	-5.55556
5	60822240	60823340	+	ELK3	0	0	0
5	61006880	61007980	-	CDK17	10.9259	1.25	9.67593
5	61445535	61446635	+	NEDD1	0	0	0
5	63026194	63027294	+	TMPO	0	0	0
5	63085353	63086453	+	SLC25A3	0	0	0
5	63121476	63122576	-	IKBIP	3.04762	0	3.04762
5	63658210	63659310	-	ANKS1B	0	0	0
5	64559031	64560131	+	SCYL2	0	6.66667	-6.66667
5	64634278	64635378	+	SLC17A8	0	0	0
5	65011100	65012200	+	ANO4	80	66.6667	13.3333
5	65521973	65523073	+	UTP20	2.77778	0	2.77778
5	65851754	65852854	+	CHPT1	0	2.08333	-2.08333
5	66042815	66043915	+	DRAM1	0	1.26984	-1.26984
5	67040605	67041705	-	PAH	33.3333	33.3333	0
5	67069164	67070264	+	ASCL1	0	0	0
5	67850886	67851986	-	NT5DC3	12.5	22.3529	-9.85294
5	67939792	67940892	+	HSP90B1	7.14286	0	7.14286
5	67967114	67968214	-	C5H12orf73	16.6667	0	16.6667
5	67972222	67973322	+	TDG	0	33.3333	-33.3333
5	68051161	68052261	+	HCFC2	0	0	0
5	68127778	68128878	-	NFYB	2.08333	2.41935	-0.336022
5	68238611	68239711	+	TXNRD1	35.5556	20	15.5556
5	68384645	68385745	+	CHST11	7.22222	0	7.22222
5	68978110	68979210	+	WASHC4	1.85185	0	1.85185
5	69892412	69893512	-	NUAK1	3.24929	0	3.24929
5	69979695	69980795	-	CKAP4	0	27.1673	-27.1673
5	70061608	70062708	+	POLR3B	12.5	6.66667	5.83333
5	70406271	70407371	+	RIC8B	0	0	0
5	70601903	70603003	-	MTERF2	100	100	0
5	70700930	70702030	-	CRY1	0.925926	0	0.925926
5	70922456	70923556	+	BTBD11	8.33333	2.51225	5.82108
5	71347530	71348630	-	PRDM4	2.7027	0	2.7027
5	71354230	71355330	+	ASCL4	0	0	0
5	71750415	71751515	+	SYN3	65.625	0	65.625
5	72769295	72770395	-	LARGE1	3.57143	0	3.57143
5	73904663	73905763	+	TOM1	0	0	0
5	73989687	73990787	+	MCM5	0	0	0
5	74105329	74106429	+	RASD2	2.52105	16.6667	-14.1456
5	74630082	74631182	+	ENSBTAG00000046392	58.3333	66.6667	-8.33333
5	74934713	74935813	+	ENSBTAG00000038652	41.6667	12.5	29.1667
5	75116969	75118069	-	MYH9	100	100	0
5	75179809	75180909	-	MYH9	1.53571	0	1.53571
5	75252435	75253535	-	U6	0	33.3333	-33.3333
5	75292401	75293501	-	FOXRED2	2.04082	0	2.04082
5	75313433	75314533	-	EIF3D	10.3333	5	5.33333
5	75567948	75569048	-	PVALB	0	0	0
5	75817001	75818101	-	TST	4.39815	1.78571	2.61243
5	75817030	75818130	+	TST	4.39815	1.78571	2.61243
5	76049677	76050777	-	RAC2	13.8095	5.55556	8.25397
5	76050118	76051218	-	RAC2	12.9167	5.55556	7.36111
5	76312855	76313955	-	CARD10	0	0	0
5	76346991	76348091	-	U6	0	33.3333	-33.3333
5	76374512	76375612	+	USP18	1.66667	10	-8.33333
5	76691598	76692698	+	SYT10	0	0	0
5	77369781	77370881	+	PKP2	0.833333	0	0.833333
5	78713559	78714659	+	U6	0	0	0
5	79033368	79034468	+	SINHCAF	0	0	0
5	79166019	79167119	+	CAPRIN2	0	0	0
5	79273076	79274176	+	IPO8	8.33333	4.54545	3.78788
5	80190843	80191943	+	TMTC1	2.77778	0	2.77778
5	80506658	80507758	+	OVCH1	0	0	0
5	80615119	80616219	+	ERGIC2	0	66.6667	-66.6667
5	82245522	82246622	+	PTHLH	2.88462	0	2.88462
5	82468601	82469701	-	KLHL42	2.06897	0	2.06897
5	82530366	82531466	-	MRPS35	25	33.3333	-8.33333
5	83055163	83056263	-	STK38L	0	12.5	-12.5
5	83205162	83206262	+	TM7SF3	5	0	5
5	83278482	83279582	+	FGFR1OP2	0	0	0
5	83397954	83399054	+	ITPR2	0	0	0
5	84138330	84139430	-	SSPN	0	80	-80
5	85166396	85167496	+	KRAS	26.7857	0	26.7857
5	85216886	85217986	+	ETFRF1	33.3333	1.85185	31.4815
5	85217560	85218660	-	ETFRF1	33.3333	1.23457	32.0988
5	85479247	85480347	+	BCAT1	0	0	0
5	88016962	88018062	-	ETNK1	0	0	0
5	88286352	88287452	+	ST8SIA1	4.7619	11.1111	-6.34921
5	89115789	89116889	+	GOLT1B	0	2.04167	-2.04167
5	89116525	89117625	-	GOLT1B	0	10	-10
5	89177031	89178131	-	PYROXD1	0	0	0
5	93950062	93951162	-	MGST1	20	0	20
5	94467334	94468434	-	STRAP	11.1111	0	11.1111
5	95097306	95098406	+	RERG	0	3.57143	-3.57143
5	95705361	95706461	+	PLBD1	8.03571	0	8.03571
5	96407804	96408904	+	GRIN2B	100	75	25
5	97347105	97348205	+	HEBP1	3.90977	0	3.90977
5	97452994	97454094	-	GPRC5A	2.38095	6.25	-3.86905
5	97503360	97504460	-	DDX47	0	0	0
5	97582222	97583322	-	CDKN1B	0	12.5	-12.5
5	97611241	97612341	+	GPR19	100	66.6667	33.3333
5	97674930	97676030	-	CREBL2	18.75	0	18.75
5	97911705	97912805	-	BORCS5	0	0	0
5	97924815	97925915	+	MANSC1	0	0	0
5	99334508	99335608	+	YBX3	12.0833	6.66667	5.41667
5	100214934	100216034	-	GABARAPL1	0	0	0
5	101438877	101439977	+	M6PR	0.757576	0	0.757576
5	101472070	101473170	-	PHC1	16.6667	20	-3.33333
5	101542193	101543293	-	A2ML1	0	0	0
5	101618850	101619950	-	RIMKLB	0	7.14286	-7.14286
5	102002895	102003995	+	FOXJ2	0	0	0
5	103611227	103612327	-	CLSTN3	10	11.1111	-1.11111
5	103611392	103612492	+	RBP5	5	8.33333	-3.33333
5	103852322	103853422	+	EMG1	0	8.33333	-8.33333
5	103853039	103854139	-	EMG1	0	3.0303	-3.0303
5	103855022	103856122	+	PHB2	16.5465	29.0807	-12.5342
5	103859400	103860500	-	bta-mir-200c	15	12.5	2.5
5	103872071	103873171	-	PTPN6	17.7778	25	-7.22222
5	103880511	103881611	-	C5H12orf57	17.5926	55.2083	-37.6157
5	103880512	103881612	-	C5H12orf57	17.5926	55.2083	-37.6157
5	103945659	103946759	-	TPI1	12.5	30.303	-17.803
5	103960032	103961132	+	USP5	0	4.16667	-4.16667
5	103960162	103961262	-	USP5	0	4.16667	-4.16667
5	103971213	103972313	-	GNB3	16.6667	33.3333	-16.6667
5	103993498	103994598	-	GPR162	12.5	5.55556	6.94444
5	104040399	104041499	-	ENSBTAG00000018451	83.3333	83.3333	7.62939e-06
5	104113216	104114316	+	PIANP	0	0	0
5	104122599	104123699	+	ZNF384	3.7037	0	3.7037
5	104144507	104145607	+	ING4	30.303	28.1481	2.15489
5	104153010	104154110	+	ACRBP	27.0833	0	27.0833
5	104162582	104163682	+	LPAR5	0	0	0
5	104185061	104186161	+	CHD4	6.33333	5.88235	0.45098
5	104214500	104215600	+	CHD4	3.74001	0	3.74001
5	104241879	104242979	-	GAPDH	15.625	33.3333	-17.7083
5	104272438	104273538	+	NCAPD2	33.3333	0	33.3333
5	104272551	104273651	-	NCAPD2	33.3333	0	33.3333
5	104284969	104286069	+	VAMP1	0	0	0
5	104300310	104301410	-	TAPBPL	68.5	33.3333	35.1667
5	104308055	104309155	-	CD27	0	33.3333	-33.3333
5	104740570	104741670	+	ENSBTAG00000011758	25.7143	25	0.714285
5	105217624	105218724	-	NTF3	0	5	-5
5	105540241	105541341	-	KCNA5	12.5	0	12.5
5	105568110	105569210	-	ENSBTAG00000026522	0	60	-60
5	105664612	105665712	-	KCNA1	0	6.74603	-6.74603
5	105763941	105765041	-	KCNA6	0.617284	3.99729	-3.38001
5	105837739	105838839	-	GALNT8	67.8571	80	-12.1429
5	105892247	105893347	-	NDUFA9	0	0	0
5	105985553	105986653	-	DYRK4	42.0635	25	17.0635
5	106207179	106208279	+	FGF23	0	0	0
5	106237940	106239040	-	TIGAR	0	0	0
5	106603205	106604305	+	PARP11	0	0	0
5	107052341	107053441	-	TSPAN9	100	100	0
5	107325173	107326273	-	TEAD4	0	0	0
5	107373537	107374637	-	TULP3	21.9296	1.11111	20.8185
5	107397922	107399022	+	TEX52	41.6667	80	-38.3333
5	107436838	107437938	-	ITFG2	0	0	0
5	107453417	107454517	-	FKBP4	10.3226	27.7778	-17.4552
5	107470744	107471844	+	DDX11	100	80	20
5	107547976	107549076	+	IQSEC3	0	20	-20
5	107666652	107667752	-	SLC6A12	0	0	0
5	107791502	107792602	-	KDM5A	20	20	0
5	107908393	107909493	+	B4GALNT3	100	100	0
5	108007781	108008881	-	NINJ2	6.25	16.6667	-10.4167
5	108009549	108010649	-	NINJ2	0	0	0
5	108078510	108079610	+	WNK1	12.5	0	12.5
5	108235291	108236391	-	RAD52	2.91188	2.08333	0.828544
5	108613465	108614565	-	FBXL14	5.59441	0	5.59441
5	108856986	108858086	-	DCP1B	4.16667	0	4.16667
5	109151548	109152648	+	CACNA1C	13	40	-27
5	109375807	109376907	+	CACNA1C	10.9805	6.66667	4.31384
5	109430165	109431265	-	HDHD5	0	0	0
5	109514049	109515149	+	CECR2	83.3333	79.375	3.95833
5	109578059	109579159	-	ATP6V1E1	0	0	0
5	109583777	109584877	+	BCL2L13	0	0	0
5	109736910	109738010	-	MICAL3	91.6667	100	-8.33334
5	109854401	109855501	+	PEX26	5.55556	25	-19.4444
5	109866102	109867202	+	U6	100	100	0
5	109875442	109876542	+	TUBA8	12.5	23.5	-11
5	109959753	109960853	+	GGA1	0	0	0
5	109999368	110000468	+	PDXP	1.66667	0	1.66667
5	110013543	110014643	+	LGALS1	100	71.4286	28.5714
5	110020365	110021465	+	NOL12	0	7.14286	-7.14286
5	110124415	110125515	+	H1F0	0	0	0
5	110345675	110346775	+	PICK1	0	0	0
5	110370532	110371632	-	SLC16A8	43.75	40	3.75
5	110402855	110403955	-	BAIAP2L2	100	100	0
5	110474770	110475870	+	MAFF	0	4.54545	-4.54545
5	110536622	110537722	-	TMEM184B	2.27273	11.1111	-8.83838
5	110659391	110660491	+	KDELR3	6.66667	0	6.66667
5	110691442	110692542	-	DDX17	0	0	0
5	110805463	110806563	+	CBY1	4.7619	0	4.7619
5	110839645	110840745	-	JOSD1	0	8	-8
5	110845349	110846449	+	GTPBP1	44.4444	33.3333	11.1111
5	110885420	110886520	-	SUN2	0	0	0
5	110922001	110923101	+	ENSBTAG00000026495	66.6667	100	-33.3333
5	110956719	110957819	-	NPTXR	13.7931	44.4444	-30.6513
5	110987024	110988124	-	CBX6	0	9.09091	-9.09091
5	111044317	111045417	+	APOBEC3Z1	25	14.8148	10.1852
5	111046104	111047204	+	APOBEC3Z1	0	14.2857	-14.2857
5	111122947	111124047	-	CBX7	0	2.63158	-2.63158
5	111200390	111201490	-	PDGFB	0	0	0
5	111345362	111346462	+	MAP3K7IP1	8.33333	0	8.33333
5	111443867	111444967	+	MIEF1	13.8889	0	13.8889
5	111461845	111462945	+	ATF4	13.0952	0	13.0952
5	111471071	111472171	-	RPS19BP1	0	0	0
5	111766460	111767560	-	ENTHD1	100	100	0
5	111870467	111871567	+	FAM83F	2.25108	0	2.25108
5	112191430	112192530	+	ADSL	0	0	0
5	112225838	112226938	+	SGSM3	0.5	0	0.5
5	112509411	112510511	+	MCHR1	1.78571	0	1.78571
5	112635715	112636815	+	ST13	7.14286	0.892857	6.25
5	112636388	112637488	-	ST13	0	0	0
5	112684001	112685101	+	RBX1	7.85714	60	-52.1429
5	112801157	112802257	+	bta-mir-1281	12.5	8.27778	4.22222
5	112801547	112802647	+	bta-mir-1281	10	15.368	-5.36797
5	112884589	112885689	+	L3MBTL2	0	0	0
5	112895830	112896930	+	L3MBTL2	100	100	0
5	112943825	112944925	-	RANGAP1	0.862069	0	0.862069
5	112976785	112977885	+	ZC3H7B	100	100	0
5	113027012	113028112	+	TEF	0	0	0
5	113070889	113071989	-	TOB2	0.666667	0	0.666667
5	113088139	113089239	+	PHF5A	5.55556	0	5.55556
5	113088534	113089634	-	PHF5A	3.125	0	3.125
5	113150501	113151601	-	POLR3H	0	0	0
5	113159819	113160919	+	CSDC2	14.5455	0	14.5455
5	113227164	113228264	+	DESI1	1.21951	0	1.21951
5	113227692	113228792	-	DESI1	1.5625	0	1.5625
5	113264364	113265464	-	SNU13	0	0	0
5	113265463	113266563	+	ENSBTAG00000047629	41.6667	48.3333	-6.66666
5	113376699	113377799	+	SREBF2	92.3077	100	-7.69231
5	113409750	113410850	+	SREBF2	100	100	0
5	113436814	113437914	+	ENSBTAG00000026489	50	12.5	37.5
5	113456157	113457257	-	CENPM	0.675676	3.33333	-2.65766
5	113488031	113489131	+	SEPT3	0	0	0
5	113510509	113511609	+	WBP2NL	0	0	0
5	113562015	113563115	-	NAGA	0	0	0
5	113564317	113565417	+	FAM109B	0	0	0
5	113569339	113570439	+	FAM109B	10	0	10
5	113613523	113614623	-	ENSBTAG00000026502	0	0	0
5	113613530	113614630	+	ENSBTAG00000026502	0	0	0
5	113634220	113635320	-	TCF20	100	100	0
5	113952266	113953366	+	SERHL2	0	0	0
5	113979272	113980372	-	RRP7A	0	0	0
5	114005211	114006311	+	POLDIP3	0	0	0
5	114005796	114006896	-	POLDIP3	0	0	0
5	114024465	114025565	-	CYB5R3	92.8571	83.3333	9.52381
5	114072768	114073868	-	A4GALT	40.8571	0	40.8571
5	114341561	114342661	-	ARFGAP3	0	0	0
5	114530142	114531242	-	TTLL1	0	0	0
5	114587912	114589012	-	MCAT	9.23077	0	9.23077
5	114627719	114628819	-	TTLL12	1.17647	33.3333	-32.1569
5	114953822	114954922	-	SAMM50	0	0	0
5	115060219	115061319	-	ENSBTAG00000045746	11.1111	9.16667	1.94444
5	115126019	115127119	+	EFCAB6	1.31579	0	1.31579
5	115516820	115517920	+	PARVB	31.746	20	11.746
5	115582627	115583727	+	PARVG	0	32.0707	-32.0707
5	116231075	116232175	+	SNORA11	17.5	41.6667	-24.1667
5	116315367	116316467	+	NUP50	4.16667	4.7619	-0.595238
5	116348240	116349340	-	KIAA0930	100	100	0
5	116355544	116356644	-	KIAA0930	100	100	0
5	116446252	116447352	+	FAM118A	83.3333	100	-16.6667
5	116545019	116546119	+	SMC1B	3.57143	0	3.57143
5	116545814	116546914	-	SMC1B	0	18.1818	-18.1818
5	116615200	116616300	+	FBLN1	0	0	0
5	116755235	116756335	+	ATXN10	42.8571	0	42.8571
5	117118385	117119485	+	bta-let-7a-3	30.6818	9.09091	21.5909
5	117118640	117119740	+	bta-let-7a-3	18.75	9.09091	9.65909
5	117150549	117151649	+	PPARA	2.38596	3.92157	-1.5356
5	117248291	117249391	-	CDPF1	43.315	45.7619	-2.44686
5	117649285	117650385	+	TTC38	7.71264	0	7.71264
5	117711881	117712981	-	GTSE1	4.60165	1.92044	2.68121
5	117742264	117743364	+	TRMU	0	0	0
5	117853114	117854214	-	ENSBTAG00000008036	6.25	0	6.25
5	118035920	118037020	-	CERK	23.8735	100	-76.1265
5	118346309	118347409	+	bta-mir-2284h	8.33333	52.5	-44.1667
5	119407851	119408951	+	FAM19A5	14.5833	0	14.5833
5	119672935	119674035	-	ENSBTAG00000030185	8.33333	0	8.33333
5	119829263	119830363	-	MAPK12	3.57143	0	3.57143
5	119854020	119855120	-	PLXNB2	100	100	0
5	119884952	119886052	-	DENND6B	0.813008	4.54545	-3.73245
5	119925286	119926386	+	PPP6R2	100	95.8333	4.16666
5	119997127	119998227	+	PPP6R2	7.34127	16.6667	-9.3254
5	120001247	120002347	+	PPP6R2	6.66667	0	6.66667
5	120020236	120021336	+	PPP6R2	90.5295	88.5778	1.95171
5	120020470	120021570	-	PPP6R2	92.0367	90.0481	1.98858
5	120033943	120035043	-	SCO2	0.555556	19.9454	-19.3898
5	120039351	120040451	-	ODF3B	0	6.25	-6.25
5	120060386	120061486	+	KLHDC7B	0	12.5	-12.5
5	120094075	120095175	-	SYCE3	0	57.1429	-57.1429
5	120126056	120127156	+	MAPK8IP2	0	0	0
5	120155389	120156489	-	ARSA	0	7.14286	-7.14286
5	120168084	120169184	+	SHANK3	3.65767	1.51515	2.14252
5	120221129	120222229	+	ACR	33.3333	16.6667	16.6667
5	120858489	120859589	-	BRD1	100	100	0
5	120932884	120933984	-	ALG12	0	25	-25
5	120969011	120970111	+	PIM3	1.85185	0	1.85185
5	120995879	120996979	-	IL17REL	24.6032	53.5714	-28.9683
5	121098143	121099243	+	MOV10L1	0	0	0
5	121158916	121160016	-	MOV10L1	100	100	0
5	121169973	121171073	+	PANX2	90.4762	12.5	77.9762
6	2119379	2120479	-	TMA16	7.22944	0	7.22944
6	2145497	2146597	+	TKTL2	0	0	0
6	2396409	2397509	-	NPY5R	3.33333	0	3.33333
6	2414744	2415844	+	NPY1R	3.7037	5.71429	-2.01058
6	3541635	3542735	+	ANXA5	0	0	0
6	4092248	4093348	+	QRFPR	0	0	0
6	6012172	6013272	+	MAD2L1	18.6667	37.8788	-19.2121
6	6873055	6874155	+	PDE5A	6.66667	10.373	-3.70629
6	7590833	7591933	-	SYNPO2	0	0	0
6	7837674	7838774	-	METTL14	0	0	0
6	7943016	7944116	+	PRSS12	26.6667	16.6667	10
6	8024026	8025126	-	SNORA24	0	0	0
6	8895463	8896563	+	5S_rRNA	50.101	46.0317	4.06927
6	8899176	8900276	+	5S_rRNA	57.1429	33.3333	23.8095
6	8900324	8901424	+	5S_rRNA	43.2579	37.3593	5.89855
6	8901652	8902752	+	5S_rRNA	26.2577	46.6667	-20.409
6	8902983	8904083	+	5S_rRNA	64.3773	41.5	22.8773
6	8904614	8905714	+	5S_rRNA	100	100	0
6	8906078	8907178	+	5S_rRNA	36.199	27.1111	9.08787
6	8907768	8908868	+	5S_rRNA	57.1429	41.6667	15.4762
6	9454206	9455306	+	TRAM1L1	0	0	0
6	12201373	12202473	-	UGT8	0	0	0
6	12964030	12965130	+	CAMK2D	0	34.4086	-34.4086
6	14170357	14171457	+	LARP7	0	0	0
6	14248046	14249146	+	NEUROG2	0.892857	1.5873	-0.694444
6	14454277	14455377	-	AP1AR	0	25	-25
6	15999762	16000862	+	PITX2	2	0	2
6	16755265	16756365	-	GAR1	0	0	0
6	16827642	16828742	+	PLA2G12A	21.8254	25	-3.1746
6	16846111	16847211	+	CASP6	0	14.2857	-14.2857
6	16966087	16967187	-	MCUB	13.6364	0	13.6364
6	17058715	17059815	-	SEC24B	3.33333	0	3.33333
6	17541435	17542535	+	COL25A1	80	85.7143	-5.71429
6	17709835	17710935	+	ETNPPL	0	0	0
[truncated: 7,400 more rows]

## Sheet: Supplementary Table 7
Supplementary Table 7. MII oocytes Long Interspersed Nuclear Elements (LINEs) Bisulfite quantitation pipeline. Probes description
Probe	Chromosome	Start	End	IVM	IVO
LINE	1	922423	923270	4.90431	4.54545
LINE	1	1495747	1495982	0	0
LINE	1	1495980	1496628	2	0
LINE	1	1774973	1776539	3.1015	0
LINE	1	1776610	1777915	0.941558	0
LINE	1	2204632	2204727	0	10
LINE	1	2245000	2245413	27.2727	28.5714
LINE	1	3050071	3050458	2.22222	6.66667
LINE	1	6643626	6643899	0	16.6667
LINE	1	11273766	11273990	37.4242	43.5315
LINE	1	11274262	11274415	29.5431	10
LINE	1	13547137	13547618	52.8598	18.1818
LINE	1	13547696	13548645	28.5714	10
LINE	1	18909274	18910362	1.28205	3.57143
LINE	1	31242429	31242658	9.93816	8.62103
LINE	1	34830945	34831921	23.4603	0
LINE	1	35464000	35465125	0	2.5641
LINE	1	37690477	37691783	0	5
LINE	1	37866597	37866990	0	0
LINE	1	42654380	42655202	0	2.17391
LINE	1	42655193	42656266	0	5.55556
LINE	1	43730095	43731641	5.55556	0
LINE	1	44727244	44727470	0	0
LINE	1	44801293	44801668	0	1.92308
LINE	1	44916654	44924570	97.2222	100
LINE	1	45018791	45020096	11.6667	9.09091
LINE	1	45488560	45490190	9.375	8.33333
LINE	1	46355353	46355801	0	0
LINE	1	46407355	46412233	3.84773	0
LINE	1	46543094	46545072	0	0
LINE	1	47067532	47069063	2.09704	12.5
LINE	1	47069134	47069748	10	0
LINE	1	50315006	50315491	0	8.33333
LINE	1	50880888	50881501	3.33333	3.84615
LINE	1	57221883	57222303	44.4444	26.6667
LINE	1	57462332	57462943	22.1757	30.1613
LINE	1	57478219	57478677	36.9781	41.1765
LINE	1	57853209	57854497	20.1049	35.7143
LINE	1	57903872	57906793	68.7398	60.1852
LINE	1	57906961	57907486	59.0456	65.6177
LINE	1	58879973	58880292	0	0
LINE	1	60269417	60270697	0	6.25
LINE	1	61603972	61604637	45.7263	47.1478
LINE	1	65050300	65051126	0	0
LINE	1	65699747	65700316	10	0
LINE	1	65700408	65700756	0	0
LINE	1	65700821	65702121	5.26316	0
LINE	1	65801722	65802426	0.469484	0
LINE	1	66038280	66039769	7.14286	0
LINE	1	67028435	67028675	0	0
LINE	1	67544358	67545076	1.23457	3.33333
LINE	1	67962691	67963438	0.892857	0
LINE	1	68421652	68422697	2.38095	5.88235
LINE	1	69039121	69040268	0	6.26781
LINE	1	69606027	69607707	100	100
LINE	1	69916818	69917127	0	3.57143
LINE	1	70557580	70558409	0	0
LINE	1	70664136	70664474	0	0
LINE	1	70664474	70665040	2.08333	2.5
LINE	1	70982973	70983971	0	0
LINE	1	71286336	71287105	0	0
LINE	1	71593863	71595428	0	0
LINE	1	72607542	72607742	0	0
LINE	1	72607762	72608109	0	7.69231
LINE	1	72943076	72944382	0	20
LINE	1	73469802	73470731	0	7.69231
LINE	1	73516006	73516515	1.19048	3.125
LINE	1	73655817	73657379	0	1.19048
LINE	1	74237505	74239057	0	10
LINE	1	75615077	75615318	4.54545	3.7037
LINE	1	77751561	77755386	1.38889	5.10539
LINE	1	80179432	80180121	0	0
LINE	1	80185679	80187306	0	9.09091
LINE	1	81463841	81464622	0.595238	0
LINE	1	81993535	81993670	0	0
LINE	1	81993698	81995838	2.94118	0
LINE	1	83090230	83090680	0	0
LINE	1	83179016	83179254	0	0
LINE	1	83243857	83245151	2.17593	0
LINE	1	83325461	83326664	6.66667	0
LINE	1	83424134	83425218	100	92.1212
LINE	1	83442287	83443153	6.40316	0
LINE	1	83484054	83484967	4.16667	0
LINE	1	83529475	83529707	8.33333	0
LINE	1	84093246	84095205	3.33333	0
LINE	1	84095594	84095750	6.66667	7.69231
LINE	1	84435126	84442117	1.93452	0
LINE	1	85927223	85928199	2.38095	6.66667
LINE	1	88160328	88160667	0	0
LINE	1	93017635	93018026	70	66.6667
LINE	1	93018349	93018888	61.2121	80
LINE	1	95796168	95796492	0	0
LINE	1	97302664	97309641	3.57143	16.6667
LINE	1	97339176	97340481	0	0
LINE	1	98352394	98352729	0	0
LINE	1	108551841	108552608	8.33333	0
LINE	1	109793443	109793622	0	0
LINE	1	109793626	109793993	3.49206	5
LINE	1	111361132	111362816	0	0
LINE	1	115835223	115837253	1.6214	1.19048
LINE	1	118655454	118655896	0	0
LINE	1	119289602	119291085	0	0
LINE	1	119291084	119291520	0	1.92308
LINE	1	119437190	119438887	3.0303	0
LINE	1	120471960	120473258	19.6429	19.1667
LINE	1	121879619	121880423	0	0
LINE	1	121891735	121892967	0	0
LINE	1	121900217	121901522	0	0
LINE	1	123321991	123322614	4.54545	0
LINE	1	123322610	123322839	0	0
LINE	1	127318019	127318986	0	2.43902
LINE	1	128574883	128575109	0.862069	0
LINE	1	128772427	128773419	0.181818	1.15438
LINE	1	131147102	131149923	5.55556	6.25
LINE	1	131226508	131226682	0	0
LINE	1	131276154	131277456	0	0
LINE	1	131722806	131723334	7.14286	2.77778
LINE	1	132442819	132444119	0	1.38889
LINE	1	132444192	132445015	0	5
LINE	1	132446681	132447245	0	0
LINE	1	132451166	132452846	5.77342	0
LINE	1	133395315	133396520	0	1.96078
LINE	1	133526382	133527038	0	0
LINE	1	136182495	136183190	0	0
LINE	1	136435645	136436155	0	0
LINE	1	136535788	136536235	0	0
LINE	1	136573740	136573920	0	0
LINE	1	139155744	139155931	1.5625	0
LINE	1	141229982	141231036	16.6667	0
LINE	1	143534358	143535282	0	0
LINE	1	144085371	144086116	34.2857	35
LINE	1	144115825	144116585	8.33333	47.619
LINE	1	144116763	144118218	44.0101	38.6697
LINE	1	144503945	144508781	80	100
LINE	1	144689981	144690722	4.87805	0
LINE	1	145075207	145075781	1.26263	0
LINE	1	145107817	145108018	0	5.88235
LINE	1	145151883	145152353	0	3.44828
LINE	1	145626809	145627959	5.88235	0
LINE	1	145705155	145706451	13.8235	10
LINE	1	146216232	146216853	0.297619	0
LINE	1	146217213	146218119	0	0
LINE	1	146432763	146434462	83.3333	100
LINE	1	146642982	146651556	0.925926	1.25
LINE	1	146767291	146768635	1.31944	3.80422
LINE	1	147132771	147133877	0	0
LINE	1	147359039	147360344	41.5812	85.7143
LINE	1	147735650	147736974	0.877193	0.813008
LINE	1	148056955	148057209	5.55556	0
LINE	1	148064060	148072104	100	86.8116
LINE	1	148678101	148679346	4.41778	5.55556
LINE	1	148773246	148774114	0	0
LINE	1	150163451	150163699	0	0
LINE	1	150359916	150360941	0	6.66667
LINE	1	150922973	150923588	5.55556	0
LINE	1	150961303	150961968	0	3.44828
LINE	1	151150797	151151972	100	7.14286
LINE	1	151451551	151451863	0	0
LINE	1	152694537	152694849	0.35461	0
LINE	1	152902556	152903328	21.4286	7.69231
LINE	1	154657913	154659144	0	8.33333
LINE	1	154924750	154926149	0	0
LINE	1	155176223	155176866	0	18.1818
LINE	1	155405466	155406762	8.71152	7.31707
LINE	1	155569124	155569717	0	0
LINE	1	155640589	155640877	8.33333	61.5385
LINE	1	155701323	155701636	40	6.66667
LINE	1	155703422	155704216	53.1469	0
LINE	1	155704207	155705296	90	16.6667
LINE	1	155740674	155741971	100	100
LINE	1	156640173	156641321	1.5625	2.63158
LINE	1	156727626	156728039	0	8.33333
LINE	1	157268427	157269755	0	10
LINE	1	157347687	157347939	0	0
LINE	2	878863	879349	0	0
LINE	2	1102966	1104246	10.5263	0
LINE	2	1212675	1213224	0	6.25
LINE	2	1263336	1264174	0.775194	1.88679
LINE	2	4111677	4112382	0	0.892857
LINE	2	4836627	4837929	16.5079	0
LINE	2	5071160	5073210	8.33333	6.66667
LINE	2	5350680	5351235	0	0
LINE	2	5351499	5352370	0	0
LINE	2	5398964	5399620	35.8974	53.8462
LINE	2	5615688	5615951	3.125	0
LINE	2	9870132	9870395	0	0
LINE	2	15763037	15764203	5.06567	2.94118
LINE	2	16964733	16965530	4.34783	0
LINE	2	18410265	18411466	0	0
LINE	2	19472990	19474250	3.33333	6.07196
LINE	2	19510578	19511190	0	3.125
LINE	2	19944267	19944472	13.3936	12.5919
LINE	2	20849786	20850277	0	9.09091
LINE	2	20855133	20855436	3.50877	0
LINE	2	20858382	20858703	0	0
LINE	2	20863035	20864346	0	0
LINE	2	20866659	20867854	0	0
LINE	2	20941824	20942672	0	0
LINE	2	21701463	21702737	3.0303	5.26316
LINE	2	21725756	21726392	0	0
LINE	2	22485291	22485490	0	0
LINE	2	23974712	23974972	0	0
LINE	2	24107177	24107978	0	0
LINE	2	24492322	24492980	50	0
LINE	2	25070333	25071002	0	0
LINE	2	25314237	25315251	0	0
LINE	2	25598459	25598960	0	2.63158
LINE	2	25598965	25600356	1.92308	0
LINE	2	25680686	25681977	14.2857	0
LINE	2	26564932	26565272	0	4.54545
LINE	2	26636841	26637618	0.8	0
LINE	2	31531941	31532064	0	0
LINE	2	31783414	31784308	4.86111	2.89855
LINE	2	35063825	35064430	0	0
LINE	2	35068268	35069176	0	0
LINE	2	35186434	35186826	5.76923	0
LINE	2	36729393	36730173	0	6.25
LINE	2	37167427	37167647	0	0
LINE	2	38003958	38005750	0	30
LINE	2	39660547	39660969	0	5.26316
LINE	2	42443132	42444724	1.02171	0.694444
LINE	2	42762450	42762908	0	0
LINE	2	42762901	42763104	0	0
LINE	2	42763105	42764372	0.724638	4.66667
LINE	2	43979436	43980340	0	0
LINE	2	47651555	47651725	0	0
LINE	2	54117565	54118870	4.94792	0
LINE	2	60880949	60882265	92.3077	100
LINE	2	61721668	61722489	0	0
LINE	2	61820857	61822155	0	0
LINE	2	65217145	65218264	6.25	0
LINE	2	65719062	65719366	0	2.22222
LINE	2	66584909	66586199	31.8182	8.69565
LINE	2	70028800	70029132	0	0
LINE	2	70266905	70269101	1	0
LINE	2	70966260	70966552	2.08333	10
LINE	2	71714688	71715886	0	4.54545
LINE	2	72166672	72166897	2.77778	0
LINE	2	72383664	72384133	0	0
LINE	2	72907818	72908471	0	0
LINE	2	72909229	72909384	0	0
LINE	2	73441077	73441619	9.61539	0
LINE	2	73688734	73690038	100	100
LINE	2	79404889	79405784	2.08333	0
LINE	2	81276506	81277703	1.47059	6.66278
LINE	2	85103774	85105210	7.46753	5.88235
LINE	2	86272541	86272776	0	0
LINE	2	86718273	86719580	7.7381	23.8095
LINE	2	88459024	88459794	0	0
LINE	2	90987717	90988310	3.57143	0
LINE	2	94455413	94455818	2.08333	0
LINE	2	94923199	94923463	0	0
LINE	2	97693227	97693830	0	0
LINE	2	100633079	100633883	75.7083	61.1928
LINE	2	100637176	100637386	77.1429	54.5455
LINE	2	103950092	103951129	0	0
LINE	2	104975077	104975893	9.85921	10
LINE	2	106978859	106980126	0	0
LINE	2	107137469	107138040	9.09091	0
LINE	2	107341367	107341669	4.16667	6.27451
LINE	2	107573137	107573302	0	0
LINE	2	107575561	107576521	95	8.10811
LINE	2	107649457	107649962	0	0
LINE	2	107847409	107852244	10.0808	10.9178
LINE	2	107963995	107964309	4.54545	0
LINE	2	108138527	108138627	3.84615	0
LINE	2	108183666	108192208	77.8325	10
LINE	2	110404558	110405442	0.531915	0
LINE	2	111249985	111251286	0.344828	2.27273
LINE	2	111348107	111348403	3.54167	0
LINE	2	112746664	112747965	0.625	0
LINE	2	113959535	113960404	0	0
LINE	2	118104134	118104352	0	0
LINE	2	118582343	118582727	0	3.0303
LINE	2	119656336	119657612	2.43902	0
LINE	2	120398000	120398340	0	10
LINE	2	120949657	120950106	4.16667	0
LINE	2	121486260	121486504	0	0
LINE	2	122040383	122041951	2.04082	4
LINE	2	122122024	122122959	0	0
LINE	2	122496330	122497634	2.77778	0
LINE	2	122935967	122936438	0	7.14286
LINE	2	123931121	123932018	28.4615	32.1429
LINE	2	124765313	124766632	47.4432	49.6212
LINE	2	124906706	124906924	0	0
LINE	2	125213563	125214882	4.83405	5.88235
LINE	2	125323966	125324578	0	2.5
LINE	2	126300172	126300526	12.5	0
LINE	2	126375774	126376891	15.7143	16.6667
LINE	2	126521350	126522130	3.84615	0
LINE	2	127201340	127202302	0	0
LINE	2	127202465	127202795	0	0
LINE	2	127568924	127569569	1.51515	0
LINE	2	127808280	127808717	0	2.63158
LINE	2	128204397	128204590	0	0
LINE	2	128303356	128303797	0	1.33333
LINE	2	129687031	129688325	2.5	9.09091
LINE	2	129752317	129754022	1.35135	1.38889
LINE	2	131312788	131313251	36.3636	100
LINE	2	131560485	131561114	90	70
LINE	2	131623850	131625140	0	0
LINE	2	131883591	131884992	8.33333	40
LINE	2	132517538	132518536	0	0
LINE	2	132521634	132522963	100	88.8889
LINE	2	132692293	132692910	0	2.38095
LINE	2	133382737	133384028	92.3077	100
LINE	2	133473039	133474333	2.1164	3.88889
LINE	2	133821050	133822354	100	94.1176
LINE	2	134420269	134421480	28.5714	22.2222
LINE	2	134603044	134603354	0	0
LINE	2	134852226	134852980	3.7037	4.16667
LINE	2	135354988	135356287	4.54545	10
LINE	2	135418511	135420080	100	95.2381
LINE	2	135848626	135849038	0	0
LINE	2	135851565	135852860	3.84615	0
LINE	2	136125400	136126581	0	0
LINE	2	136159546	136161513	0	10
LINE	2	136173723	136174127	100	100
LINE	3	1043540	1044535	24.217	40.5581
LINE	3	1050526	1051422	0	16.6667
LINE	3	2089539	2089772	0	0
LINE	3	2125585	2126105	0	0
LINE	3	3119260	3119433	0	0
LINE	3	3166481	3167672	3.125	0
LINE	3	7023009	7024346	7.14286	0
LINE	3	7526934	7528224	2.15385	5.55556
LINE	3	8028336	8029579	2.08333	5.88235
LINE	3	8105533	8106025	4.29197	7.48106
LINE	3	8108842	8110132	7.93418	20.671
LINE	3	8318752	8319023	2.38095	0
LINE	3	9588423	9589230	0	0
LINE	3	9708563	9709367	0	0
LINE	3	10650198	10658357	100	91.1538
LINE	3	13935581	13936070	59.0659	50
LINE	3	14224404	14224983	0	7.69231
LINE	3	14569396	14569630	0	0
LINE	3	14749079	14749476	15	8.69565
LINE	3	16143318	16144013	0	4.7619
LINE	3	16382575	16383091	0	0
LINE	3	16760124	16760263	0	0
LINE	3	17274458	17274880	0	0
LINE	3	18881348	18881615	3.57143	0
LINE	3	18984011	18985041	0	12.5
LINE	3	20837302	20837659	0	3.125
LINE	3	21139049	21139543	0	0
LINE	3	21146314	21147630	4.16667	9.09091
LINE	3	21520605	21521213	21.2121	70.8333
LINE	3	27033180	27034482	10	0
LINE	3	28770620	28770988	100	25
LINE	3	29563133	29563402	1.92308	0
LINE	3	29770257	29771561	1.28205	0
LINE	3	30117609	30117746	33.3333	71.4286
LINE	3	30743873	30744751	3.33704	3.33333
LINE	3	30756838	30758168	21.4286	0
LINE	3	31704137	31704665	2.68519	0
LINE	3	32651263	32651866	85.2609	91.6667
LINE	3	33453994	33455659	0	0
LINE	3	33471475	33471874	36.8421	80
LINE	3	34054752	34055965	0	40.9091
LINE	3	34405321	34406332	0	0
LINE	3	34446060	34446624	4.51982	0
LINE	3	34916011	34917256	0	0
LINE	3	43107043	43107340	0	0
LINE	3	43821026	43821616	0	20
LINE	3	49225283	49225657	1.75439	2.94118
LINE	3	50265431	50265984	0	0
LINE	3	51106602	51107898	1.69826	0
LINE	3	51281029	51282323	0	1.25
LINE	3	53810772	53811356	0.833333	6.25
LINE	3	57456831	57457210	0	0
LINE	3	57457280	57458207	0	0
LINE	3	58681037	58681339	0	0
LINE	3	58684814	58685719	0	1.28205
LINE	3	59025232	59026538	0	0
LINE	3	59081508	59081764	0	0
LINE	3	59783457	59783978	0	0
LINE	3	64400183	64401449	41.275	33.3333
LINE	3	64406731	64407752	50	30.7692
LINE	3	64410727	64411089	17.2917	30
LINE	3	64416114	64424677	40.1937	32.7083
LINE	3	66446959	66447364	0	1.85185
LINE	3	66447377	66447497	0	0
LINE	3	67889199	67889826	0	21.4286
LINE	3	69794695	69796468	89.4547	84.0686
LINE	3	69913951	69914670	1.85185	0
LINE	3	70464668	70464984	0	0
LINE	3	77343824	77344985	0	0
LINE	3	78601134	78602670	0	0
LINE	3	78730501	78730987	0	2.38095
LINE	3	80437728	80438057	0	1.11111
LINE	3	80656979	80658199	0	0
LINE	3	80736337	80736738	0	0
LINE	3	81051574	81051895	8.33333	0
LINE	3	82588104	82588250	0	0
LINE	3	82770125	82771435	41.6876	39.4677
LINE	3	82774021	82775401	27.9067	45.2652
LINE	3	82811414	82812096	70	60
LINE	3	82819541	82822822	40.6999	37.2323
LINE	3	82863498	82864044	58.3333	80
LINE	3	82865966	82866800	43.3333	30.5195
LINE	3	82883541	82884847	29.2067	16.3462
LINE	3	82895923	82896051	51.0417	43.3333
LINE	3	82896559	82897402	29.125	26.25
LINE	3	82897892	82899466	49.6332	42.542
LINE	3	82911510	82911911	46.8726	50
LINE	3	88053559	88054002	0	0
LINE	3	92412142	92412390	9.09091	0
LINE	3	92745616	92745908	0	0
LINE	3	93489869	93491317	7.14286	0
LINE	3	93723334	93724622	9.09091	15.3846
LINE	3	94331379	94331937	15	13.3174
LINE	3	94384007	94384315	0	0
LINE	3	94782943	94783589	0	0
LINE	3	95020615	95021143	0	0
LINE	3	95022273	95023577	37.4428	22.6852
LINE	3	95288087	95288516	0	0
LINE	3	95388673	95388986	0	0
LINE	3	96453054	96453237	2.63158	0
LINE	3	96453310	96454577	4.44444	0
LINE	3	96454658	96455405	14.2857	20
LINE	3	96517682	96518062	0	0
LINE	3	96854979	96855440	0	0
LINE	3	98060078	98060587	6.25	0
LINE	3	99146147	99147057	1.7094	3.84615
LINE	3	99327908	99329196	0	10.5263
LINE	3	99603406	99603516	0	0
LINE	3	100197876	100198104	3.125	0
LINE	3	100564097	100564482	8.33333	0
LINE	3	100880842	100881004	6.66667	0
LINE	3	101819145	101819429	0	7.14286
LINE	3	103080344	103080657	0	8.57143
LINE	3	103156708	103157982	5.57276	2.27273
LINE	3	103158050	103160080	100	92.8571
LINE	3	104132186	104133229	40.3846	45.5769
LINE	3	105133855	105134866	0.520833	17.6471
LINE	3	105564622	105565159	0	0
LINE	3	105832301	105832756	0	0
LINE	3	105976187	105977239	6.66667	26.6667
LINE	3	106111277	106111724	0	0
LINE	3	107174157	107174337	1.78571	0
LINE	3	107563734	107564544	0	0
LINE	3	108508522	108508852	0	0
LINE	3	108547624	108549122	0	4.7619
LINE	3	108696042	108697712	0	0
LINE	3	108702124	108702937	100	90.9091
LINE	3	108747663	108747946	5.86895	4.16667
LINE	3	108799593	108800427	0	0
LINE	3	108926402	108926820	0	0
LINE	3	110119385	110120399	100	91.6667
LINE	3	110316530	110318214	0	16.6667
LINE	3	110793095	110793378	0	0
LINE	3	111073886	111074446	0	0
LINE	3	111497762	111499059	5.23399	11.1111
LINE	3	113209156	113210243	0	14.2857
LINE	3	113867665	113868413	0	0.606061
LINE	3	114013247	114013954	0	0
LINE	3	114715927	114716261	0	0
LINE	3	115341150	115341745	14.2857	10
LINE	3	116259688	116260663	0	0
LINE	3	116613849	116614260	27.2727	20
LINE	3	117987574	117987840	0	0
LINE	3	118043116	118043586	0	0
LINE	3	118177388	118178964	55	100
LINE	3	118205120	118205522	95.8333	100
LINE	3	118629565	118629714	4.54545	0
LINE	3	118664899	118666203	8.33333	14.2857
LINE	3	118944897	118946134	22.0513	6.64583
LINE	3	118971465	118972132	20	13.3333
LINE	3	119023302	119028561	98.3333	97.619
LINE	3	119029039	119030635	95.2381	100
LINE	3	119030706	119031988	93.4783	100
LINE	3	119032736	119033609	93.3333	92.8205
LINE	3	119072394	119074220	5.88235	0
LINE	3	119104937	119107653	41.6667	36.3636
LINE	3	119183403	119186144	13.3333	5.26316
LINE	3	119244947	119249228	9.53782	7.69231
LINE	3	119252781	119253148	100	100
LINE	3	119267415	119268090	4.54545	23.0769
LINE	3	119313419	119314769	3.57143	5.34188
LINE	3	119378078	119378694	0	20.8333
LINE	3	119387484	119390137	11.7647	18.1818
LINE	3	119606518	119607997	18.1818	38.4615
LINE	3	120273998	120274161	0	6.66667
LINE	3	120277214	120279062	31.5909	75
LINE	3	120301724	120302940	8.33333	11.5385
LINE	3	120366463	120367766	31.8182	10.4762
LINE	3	120543431	120544170	14.2857	28.5714
LINE	3	120626975	120628125	0	16.6667
LINE	3	120697839	120698496	20	14.2857
LINE	3	120747420	120748711	0	27.2727
LINE	3	120855733	120857022	96.6667	97.3684
LINE	3	120887840	120888987	7.90993	0
LINE	4	431898	432687	0	0
LINE	4	4494677	4495345	0	0
LINE	4	4495413	4496718	9.16667	3.57143
LINE	4	5021215	5023035	5.55556	0
LINE	4	5023303	5025107	4.27895	1.38889
LINE	4	5727374	5728210	4.7619	0
LINE	4	9138715	9139992	0	2.44624
LINE	4	9322674	9322949	3.125	8.33333
LINE	4	9612244	9613540	0	0
LINE	4	10039406	10039800	2.15456	3.61856
LINE	4	10042708	10043181	15.625	0
LINE	4	11297910	11299273	53.8032	38.3333
LINE	4	11302772	11303024	40	36.3636
LINE	4	12038745	12038830	0	0
LINE	4	12420003	12424641	100	70
LINE	4	12944487	12947213	0	0
LINE	4	14274642	14275910	8.33333	0
LINE	4	14292628	14293067	0	0
LINE	4	14295861	14301525	11.8824	0
LINE	4	17461671	17469019	100	100
LINE	4	17508341	17508956	0	0
LINE	4	17509477	17509666	0	0
LINE	4	17509998	17511009	29.1667	0
LINE	4	20147980	20153296	5	6.25
LINE	4	20295479	20296305	0	0
LINE	4	24018398	24019143	0	7.69231
LINE	4	24885569	24886537	0.3125	1.28205
LINE	4	25212751	25214106	3.57143	0
LINE	4	27707309	27709378	56.3027	52.5481
LINE	4	27712858	27713758	49.5238	20
LINE	4	27714087	27715022	45	60
LINE	4	27720757	27721764	47.0879	51.4831
LINE	4	27721834	27723139	33.8864	61.5385
LINE	4	27724362	27726676	53.3333	65.3846
LINE	4	27728117	27728893	51.7949	20
LINE	4	27735664	27736378	42.2009	45
LINE	4	27736701	27737794	37.5128	31.3131
LINE	4	27742180	27743158	37.2844	43.9255
LINE	4	27744869	27747541	60.7692	57.1429
LINE	4	28200574	28202136	33.5	75
LINE	4	28456495	28457000	0	0
LINE	4	28973357	28973572	54.9479	32.3529
LINE	4	28973662	28974909	40.0095	27.6042
LINE	4	28986602	28987476	44.9891	10
LINE	4	29425007	29425481	0	16.6667
LINE	4	29608563	29609101	0	0
LINE	4	30420530	30421598	2.94118	0
LINE	4	30632636	30632779	69.697	63.6364
LINE	4	31137241	31138447	13.8889	18.9815
LINE	4	32356623	32357353	2.46914	0
LINE	4	32454892	32455070	17.5	10
LINE	4	32665489	32666854	0	0
LINE	4	32689734	32691035	2.11957	0
LINE	4	32966196	32966510	2.08333	0
LINE	4	33347424	33347674	1.04167	4.54545
LINE	4	33418718	33420029	3.7037	0
LINE	4	33518801	33519679	3.125	0
LINE	4	33566739	33568036	31.2946	24.8413
LINE	4	35239253	35240554	32.7675	28.024
LINE	4	35249107	35249347	40.79	64.2857
LINE	4	35257400	35258843	40.9524	42.8977
LINE	4	35563374	35563762	1.51515	4.34783
LINE	4	37627620	37630399	0	0
LINE	4	39519296	39520322	90	41.6667
LINE	4	41487928	41489062	33.2564	47.0833
LINE	4	41490778	41491721	31.0457	18.2207
LINE	4	41495608	41496152	43.9726	61.6667
LINE	4	41497267	41498102	24.1779	28.0481
LINE	4	44293424	44294037	0	12.6598
LINE	4	45804751	45806185	12.2172	17.2222
LINE	4	45806215	45807353	0	0
LINE	4	46473346	46474268	0	0
LINE	4	48544935	48545882	0.833333	0
LINE	4	48870335	48870918	1.19048	3.94345
LINE	4	51991552	51992962	58.1837	60.2426
LINE	4	54745657	54746192	0	0
LINE	4	57077862	57081456	0	0
LINE	4	61174963	61175253	10.5791	9.78675
LINE	4	63305487	63306240	3.84615	2.94118
LINE	4	66156332	66156897	0	0
LINE	4	66454092	66454486	0	0
LINE	4	66531215	66531606	42.0738	50
LINE	4	66539838	66541144	26.4848	20
LINE	4	66545026	66546900	34.0611	34.9221
LINE	4	66936938	66937237	2.08333	2.17391
LINE	4	67039364	67040946	0	0
LINE	4	69247004	69247317	10	0
LINE	4	69321064	69321627	1.92308	0
LINE	4	69323681	69324025	1.89394	0
LINE	4	69327455	69328591	4.16667	0
LINE	4	69353158	69353514	0	0
LINE	4	69383182	69383454	0	0
LINE	4	70116503	70117268	0	0
LINE	4	71185652	71186180	8.33333	5
LINE	4	71186417	71186699	0	0
LINE	4	71755612	71756718	0	8.33333
LINE	4	75146963	75147196	10	0
LINE	4	76705537	76705683	0	6.89655
LINE	4	77222957	77223393	0	0
LINE	4	77389228	77389452	0	0
LINE	4	77447351	77448093	2.27273	0
LINE	4	77525180	77525290	0	0.3125
LINE	4	77573530	77574728	12.1569	5.1282
LINE	4	79444050	79444699	0	1.38889
LINE	4	81806980	81807522	1.92308	0
LINE	4	81807518	81808352	1.04167	3.84615
LINE	4	81808351	81808585	0	0
LINE	4	82023914	82024954	0	0
LINE	4	85434764	85435068	0	3.33333
LINE	4	86111640	86112900	1.85185	3.0303
LINE	4	88099842	88101415	1.19048	1.11111
LINE	4	89235433	89236590	1.47059	4.7027
LINE	4	93045589	93046800	0	0
LINE	4	93249746	93249931	2.08333	11.7647
LINE	4	93574219	93574956	0	0
LINE	4	93639354	93640647	0	0
LINE	4	94209599	94209945	2.5	1.2987
LINE	4	94676565	94677526	3.0303	0
LINE	4	95099315	95100686	87.0623	93.5606
LINE	4	98719476	98720309	50	10
LINE	4	98720581	98721514	43.75	31.7016
LINE	4	98737310	98737679	43.5714	50
LINE	4	98742459	98744056	33.526	43.3545
LINE	4	98747263	98748031	36.8519	30
LINE	4	99029969	99034409	2.5	7.91246
LINE	4	99716572	99724913	0	4.61538
LINE	4	100536706	100537207	93.75	86.6667
LINE	4	101393799	101394176	0	7.63889
LINE	4	102363865	102367178	3.67965	3.10606
LINE	4	103593620	103594603	1.05263	0
LINE	4	103663528	103663890	84.9306	78.3712
LINE	4	104356802	104356939	0	2.77778
LINE	4	105151872	105153171	45.8333	21.4286
LINE	4	107494736	107496037	0	0
LINE	4	107506601	107507190	100	100
LINE	4	107522372	107523661	0	0
LINE	4	107566190	107568354	2.73203	0
LINE	4	108440318	108440649	4.16667	0
LINE	4	108494800	108499998	0	25
LINE	4	108921453	108921552	0	0
LINE	4	112468556	112469860	8.33333	9.09091
LINE	4	112863311	112871621	9.09091	0
LINE	4	112930714	112930893	0	0
LINE	4	112970121	112970254	0	0
LINE	4	112970332	112971634	0	0
LINE	4	113033892	113034697	0	0.819672
LINE	4	113102499	113104062	90.9091	100
LINE	4	113172305	113180120	50	58.8235
LINE	4	113378071	113384519	78.5714	100
LINE	4	113469493	113470311	16.6667	14.2857
LINE	4	114361991	114362216	0	0
LINE	4	114435135	114435521	0	0
LINE	4	114446311	114446697	100	100
LINE	4	114505921	114506487	5	17.6471
LINE	4	114516765	114517658	100	95.8333
LINE	4	114517930	114518354	100	92.3077
LINE	4	115005256	115005553	40	18.1818
LINE	4	115693998	115701802	48.7179	40
LINE	4	117683128	117683461	0	3.125
LINE	4	117713446	117714991	0	5.69697
LINE	4	117916413	117917988	87.5758	100
LINE	4	118002643	118003840	0	0
LINE	4	118125659	118126854	26.6667	0
LINE	4	118250479	118253408	100	100
LINE	4	118255287	118256891	50	0
LINE	4	118267154	118268385	0.8	13.3333
LINE	4	118552301	118553603	42.8571	24.375
LINE	4	119510699	119511760	9.09091	7.69231
LINE	4	119519205	119520771	9.12698	40
LINE	4	119623208	119624410	92.9545	100
LINE	4	119630708	119632011	1.28205	0
LINE	4	119654021	119655580	100	100
LINE	4	119711016	119712974	100	100
LINE	5	114170	117519	100	100
LINE	5	474674	477761	0	0
LINE	5	1906217	1907042	10.101	25.5639
LINE	5	1907041	1907753	9.63585	9.83869
LINE	5	2946388	2947171	18.1818	9.09091
LINE	5	4824446	4825748	0	0
LINE	5	5611416	5612220	11.8511	10.8573
LINE	5	5986877	5987707	2.38095	0
LINE	5	6159425	6160523	1.90476	0
LINE	5	9294051	9294359	0	0
LINE	5	10565334	10566145	1.33333	0
LINE	5	14985261	14985735	0	3.57143
LINE	5	14989668	14990155	0	0
LINE	5	17998081	17999288	0	0
LINE	5	22931801	22932906	3.84615	0
LINE	5	23346918	23348535	0.694444	0
LINE	5	23523672	23523979	0	0
LINE	5	24072693	24072835	0	0
LINE	5	24375074	24375249	0	0
LINE	5	24535616	24537007	0	0
LINE	5	24920894	24922198	0	0
LINE	5	25248942	25256958	0	8.18182
LINE	5	25313619	25317906	0	0
LINE	5	26160609	26161906	0	0
LINE	5	26579938	26580771	6.25	0
LINE	5	26856057	26856266	0	0
LINE	5	27175322	27175435	0	10
LINE	5	27842520	27843105	1.6129	0
LINE	5	27968000	27969302	0	0
LINE	5	28204991	28205152	0	0
LINE	5	28542249	28543808	0	0
LINE	5	28831349	28836483	0	0
LINE	5	30392335	30393402	9.09091	0
LINE	5	30453347	30453837	14.2857	0
LINE	5	30648256	30648977	3.33333	5.88235
LINE	5	30649041	30650600	2.77778	0
LINE	5	30689061	30690283	0	0
LINE	5	30690344	30690708	0	0
LINE	5	30897893	30898339	5.50725	0
LINE	5	31267196	31268032	0	30
LINE	5	32670302	32671233	100	90
LINE	5	32688918	32690222	90.9091	36.3636
LINE	5	34018614	34022460	0.925926	0
LINE	5	34028542	34029149	2.17391	0
LINE	5	34029735	34030302	0	0
LINE	5	34126181	34127337	0	0
LINE	5	35473045	35474121	0	9.62121
LINE	5	37101558	37103119	0	0
LINE	5	38365827	38366753	0	0
LINE	5	38507395	38507886	91.6667	100
LINE	5	38763357	38763609	0	1.35135
LINE	5	41964230	41965534	4.54545	0
LINE	5	44342607	44343401	0	0
LINE	5	45262860	45263330	0	0
LINE	5	46753388	46754680	0	0
LINE	5	47877119	47878423	0	0
LINE	5	48200182	48201662	1.81818	0
LINE	5	48844363	48844527	0	0
LINE	5	50118804	50119324	0	0
LINE	5	50119843	50120837	12.5	0
LINE	5	51209408	51209573	0	3.84615
LINE	5	51209598	51210248	0	0
LINE	5	53761848	53762977	62.5	35.7143
LINE	5	54082480	54083786	45.2991	46.8182
LINE	5	54160170	54160594	63.6364	57.1429
LINE	5	56025812	56026308	3.57143	50
LINE	5	56051059	56052364	0.487805	5.55556
LINE	5	56061515	56062585	1.6369	0
LINE	5	56557636	56558678	6.62879	0
LINE	5	56581788	56588201	100	87.0588
LINE	5	56625746	56632273	35.9935	25
LINE	5	57393369	57393889	2.94118	2.5
LINE	5	57947076	57947535	0	0
LINE	5	58081217	58083901	9.09091	9.09091
LINE	5	63027345	63027780	0	0
LINE	5	63121292	63121747	0	0
LINE	5	63121769	63122319	2.75641	0
LINE	5	64927730	64928748	55.3846	39.1304
LINE	5	67069433	67069656	0	0
LINE	5	67369056	67370235	0	0
LINE	5	67850112	67850794	0	0
LINE	5	68052032	68052305	0	0
LINE	5	68979119	68979809	3.14328	1.23457
LINE	5	70701863	70702099	0	0
LINE	5	71386904	71387974	0	0
LINE	5	71449127	71449524	3.84615	0
LINE	5	75240419	75240761	0	10
LINE	5	75291269	75292834	5.28276	0
LINE	5	75292898	75293456	0	0
LINE	5	76486964	76492209	84.6154	90.9091
LINE	5	76691842	76692718	0	0
LINE	5	77386825	77387422	9.09091	3.125
LINE	5	77574832	77575504	0	0
LINE	5	77832913	77834180	0	0
LINE	5	78749701	78750125	0	0
LINE	5	79034614	79036247	0.925926	0
LINE	5	80839813	80840831	2.08333	10
LINE	5	81244219	81245175	0	0
LINE	5	82747639	82748103	0	0
LINE	5	88017169	88017823	0	0
LINE	5	89116262	89117372	0	3.125
LINE	5	89916042	89917372	0	0
LINE	5	90275621	90277731	44.8718	30
LINE	5	90281736	90283568	34.4872	27.8571
LINE	5	90960435	90960598	5.88235	0
LINE	5	92189190	92190470	9.09091	40
LINE	5	94553438	94553628	0	0
LINE	5	95568060	95569075	0	4.16667
LINE	5	95570993	95571953	14.5455	15
LINE	5	95706027	95707441	1.28205	0
LINE	5	97135419	97135757	33.6735	17.9487
LINE	5	99335867	99336851	0	6.66667
LINE	5	101618361	101618720	2.27273	0
LINE	5	101946679	101947529	8.33333	0
LINE	5	102196441	102202153	12.8788	20
LINE	5	103644025	103644188	4.16667	4.16667
LINE	5	103972828	103973680	9.09091	12.5
LINE	5	103986249	103987191	0	0
LINE	5	104082651	104083593	11.7647	58.3333
LINE	5	104215078	104215402	9.96503	0
LINE	5	104543989	104546039	0	0
LINE	5	107121353	107122177	0	0
LINE	5	107278909	107280438	0	0
LINE	5	107392346	107393006	100	100
LINE	5	107557101	107558373	0	0
LINE	5	107607730	107608734	1.47059	0
LINE	5	108611832	108612719	7.14286	0
LINE	5	109376977	109377439	0	5.40541
LINE	5	109664143	109665426	100	100
LINE	5	109793772	109794412	85.7143	92.8571
LINE	5	109875912	109877119	15	12.5
LINE	5	110655150	110656424	2.17391	2.77778
LINE	5	110839531	110841141	0	0
LINE	5	110956622	110956820	0	0
LINE	5	111122144	111123347	0	2.27273
LINE	5	111222125	111230511	14.0909	11.6667
LINE	5	111345967	111346713	0	0
LINE	5	111423456	111423844	0	0
LINE	5	111593770	111593961	0	15.3846
LINE	5	111871090	111871562	4.05844	0
LINE	5	111871642	111871883	0	0
LINE	5	111921958	111922667	0	0
LINE	5	112226997	112227334	9.09091	0
LINE	5	112635753	112636354	0	3.57143
LINE	5	112863590	112865013	100	92.8571
LINE	5	113564897	113566187	2.77778	2.63158
LINE	5	114529055	114530191	0	3.92157
LINE	5	114646510	114647675	0	3.44828
LINE	5	114686461	114687768	100	100
LINE	5	115571229	115572532	30	16.9643
LINE	5	115978424	115979989	54.7121	50
LINE	5	115980080	115981365	45.6004	31.8182
LINE	5	116038570	116039873	2.38095	0
LINE	5	116148384	116148756	10	0
LINE	5	116174901	116175814	11.5385	85.7143
LINE	5	116555735	116557972	18.1818	36.5801
LINE	5	116653644	116654442	100	27.2727
LINE	5	116756190	116757132	0	0
LINE	5	116881883	116882980	100	100
LINE	5	116934437	116936935	8.25066	0
LINE	5	117045076	117046349	5.95238	5.88235
LINE	5	117053144	117054075	0	1.35135
LINE	5	117095265	117096233	0	5.15873
LINE	5	117096233	117096468	0	0
LINE	5	117650293	117650425	10	0
LINE	5	117711571	117711716	3.10689	6
LINE	5	117711930	117712061	16.6667	0
LINE	5	117778579	117779529	100	100
LINE	5	117822746	117824014	21.1111	20
LINE	5	117878274	117879017	0	8.33333
LINE	5	117906535	117907127	2.5	0
LINE	5	117907168	117907947	3.31197	3.57143
LINE	5	117921863	117923195	0	0
LINE	5	117979387	117980908	97.619	95.4545
LINE	5	117981156	117982851	97.3684	97.4359
LINE	5	118040901	118041761	8.33333	0
LINE	5	118043204	118044593	93.75	50
LINE	5	118186315	118187605	100	93.0127
LINE	5	118210465	118211836	94.1176	100
LINE	5	118216211	118218543	100	100
LINE	5	118277520	118278999	83.5831	10
LINE	5	118290756	118291065	30	100
LINE	5	118298082	118298645	100	100
LINE	5	118471894	118472145	7.04545	10
LINE	5	119261475	119262547	50	18.1818
LINE	5	119278928	119280197	29.1667	35.467
LINE	5	119286380	119286635	9.04977	22.619
LINE	5	119359166	119359695	5.88235	9.09091
LINE	5	119498437	119499719	4.16667	6.46853
LINE	5	119521514	119522293	13.3333	13.6364
LINE	5	119525782	119527090	11.0806	20
LINE	5	119528406	119528967	45.4545	18.1818
LINE	5	119571479	119573784	8.13953	9.77444
LINE	5	119575324	119576968	25	16.6667
LINE	5	119695756	119696344	7.69231	0
LINE	5	119755987	119757554	43.75	63.6364
LINE	5	119833962	119834607	3.7037	0
LINE	5	119856239	119856393	0	0
LINE	5	119877423	119878706	4.22312	16.6667
LINE	5	119950677	119951465	100	100
LINE	5	119954348	119954767	95.4545	100
LINE	5	120017216	120018495	100	100
LINE	5	120031709	120032978	77.3459	94.4444
LINE	5	120059069	120060628	26.5746	6.66667
LINE	6	413816	414439	36.3636	63.6364
LINE	6	632571	634335	45.4545	40
LINE	6	936226	937526	0	0
LINE	6	2394791	2396094	2.27273	0
LINE	6	3413305	3413905	0	0
LINE	6	4491457	4492752	0	0
LINE	6	6997586	6998629	36.6329	44.4499
LINE	6	7005825	7007307	38.9254	74.359
LINE	6	7419333	7421291	9.09091	71.4286
LINE	6	7742544	7743766	100	91.6667
LINE	6	10347862	10356302	39.6253	58.1941
LINE	6	12200691	12201246	0	8.69565
LINE	6	12201594	12201832	0	0
LINE	6	14249403	14249490	0	0
LINE	6	14453307	14454605	0.47619	0
LINE	6	16000749	16000944	9.09091	0
LINE	6	16828615	16829288	18.75	0
LINE	6	17939640	17940510	33.5421	39.5833
LINE	6	17950045	17951107	39.7718	34.8485
LINE	6	17991922	17992651	25.7197	18.1818
LINE	6	18532574	18532946	0	0
LINE	6	23187338	23188917	10	0
LINE	6	23302342	23302494	0	0
LINE	6	23679224	23679447	0	0
LINE	6	24377569	24377941	0	0
LINE	6	26348163	26349394	14.2857	22.2222
LINE	6	27316667	27318225	33.6131	23.3333
LINE	6	27333573	27334422	3.125	2
LINE	6	33807744	33808300	2.27273	0
LINE	6	33808375	33808739	0	9.09091
LINE	6	37728187	37728505	0	0
LINE	6	37788139	37796456	4.54545	0
LINE	6	38765483	38766074	0	0
LINE	6	38991554	38992075	3.125	0
LINE	6	38992172	38992442	7.69231	9.09091
LINE	6	41234797	41235854	2.886	3.33333
LINE	6	43021613	43022224	2.5641	5.88235
LINE	6	45759241	45761173	25	58.3333
LINE	6	46724215	46724903	0	0
LINE	6	47822451	47822697	0	0
LINE	6	56557151	56558466	86.2752	86.2981
LINE	6	58837817	58838039	0	7.69231
LINE	6	59883483	59884509	2.94118	1.85185
LINE	6	60214769	60215290	0	0
LINE	6	60336218	60336281	0	0
LINE	6	61046545	61046894	0	38.0952
LINE	6	61744084	61744251	1.92308	0
LINE	6	62423515	62423700	0	0
LINE	6	62508503	62509507	0	0
LINE	6	64750037	64751330	0.227273	1.59884
LINE	6	68694904	68695897	0	1.13636
LINE	6	68820920	68821348	0	0
LINE	6	69281675	69283227	0	0
LINE	6	71278953	71279241	0	0
LINE	6	71279267	71280103	0	0
LINE	6	72677300	72678087	0	0
LINE	6	72759777	72761161	0	0
LINE	6	73120748	73120836	0	0
LINE	6	73344653	73344888	8.33333	0
LINE	6	73511509	73512502	0	7.14286
LINE	6	73541123	73541777	0	16.6667
LINE	6	73838728	73839626	0	0
LINE	6	73839832	73839945	0	0
LINE	6	73881286	73882591	2.5	52.3241
LINE	6	87819383	87819656	0	0
LINE	6	87819637	87820024	0	2.38095
LINE	6	88824502	88825695	78.4538	81.6444
LINE	6	89215939	89216370	75.9673	75
LINE	6	89216881	89217756	77.214	92.5012
LINE	6	89219337	89220238	80	66.6667
LINE	6	89931363	89932668	0	0
LINE	6	92297133	92297708	0	0
LINE	6	92540747	92541212	8.29892	8.80545
LINE	6	92606530	92607947	5.55556	5.26316
LINE	6	92791350	92792624	0	0
LINE	6	93057573	93058759	0	0
LINE	6	93321526	93322082	0	0
LINE	6	93488163	93488779	0.862069	0
LINE	6	94284337	94285419	0	8.33333
LINE	6	95441338	95442432	0	0
LINE	6	96637649	96638002	0	0
LINE	6	96653940	96655232	92.6075	82.6087
LINE	6	97775703	97776190	2.74327	1.11111
LINE	6	101093204	101094503	64.9089	94.1558
LINE	6	101094574	101094847	22.2222	38.8889
LINE	6	103631988	103632494	2.27273	0
LINE	6	104493827	104495092	0	6.11111
LINE	6	106553036	106553485	0	0
LINE	6	106730408	106738671	27.6807	26.6667
LINE	6	106865265	106866542	28.5714	14.2857
LINE	6	106943321	106944186	0	5.88235
LINE	6	107059217	107060515	0	0
LINE	6	107072128	107073175	20	8.33333
LINE	6	107151358	107153525	1.75439	18.75
LINE	6	107173047	107174155	8.33333	10
LINE	6	107248256	107249172	7.14286	0
LINE	6	107309823	107311471	100	100
LINE	6	107387933	107395947	16.6667	34.0909
LINE	6	107442421	107443721	0	0
LINE	6	107504846	107505460	15.3846	45.9821
LINE	6	107576134	107576450	0	10
LINE	6	107651772	107652583	0	30
LINE	6	107676571	107678152	95.578	94.7368
LINE	6	107786008	107786537	13.6364	7.69231
LINE	6	107786677	107787057	0	0
LINE	6	108018650	108018994	0	0
LINE	6	108376966	108377947	25	49.5973
LINE	6	108439241	108440396	0	0
LINE	6	108460891	108461660	10.7143	0
LINE	6	108661459	108662751	100	90
LINE	6	108663735	108663993	16.6667	53.8462
LINE	6	108928744	108930035	100	92.3077
LINE	6	108968304	108969538	0	0
LINE	6	109052329	109053732	96.1538	100
LINE	6	109100537	109101055	2.63158	0
LINE	6	109243564	109244574	4.6875	10
LINE	6	109268728	109269120	96.1538	100
LINE	6	109322152	109322910	97.5	100
LINE	6	109383838	109385091	5.55556	0
LINE	6	109385255	109385589	1.92308	0
LINE	6	109390102	109390694	0	0
LINE	6	109423967	109424556	8.33333	18.4659
LINE	6	109500775	109501820	7.69231	7.69231
LINE	6	109512794	109513485	0	8.33333
LINE	6	109578204	109578802	0	3.48837
LINE	6	109845437	109845985	0.645161	0
LINE	6	109852553	109853706	4.01515	4.5679
LINE	6	110146199	110146458	90	91.6667
LINE	6	113607068	113608078	8.28283	7.69231
LINE	6	113608206	113609310	0	16.6667
LINE	6	117028951	117030936	50	40
LINE	7	826627	826675	0	0
LINE	7	1082585	1083021	0	0
LINE	7	1272853	1273928	2.5	0
LINE	7	1273969	1275481	0	30
LINE	7	1345473	1346208	2.22222	1.66667
LINE	7	1593119	1594394	0.833333	0
LINE	7	1952557	1953581	100	90.9091
LINE	7	1956740	1961482	12.1667	5.88235
LINE	7	2393926	2394218	0	0
LINE	7	2579942	2587251	20.9723	48.125
LINE	7	2602042	2603305	49.1903	84.6154
LINE	7	3067140	3068620	91.875	93.75
LINE	7	3592376	3593032	5	0
LINE	7	3838155	3838591	0	0
LINE	7	3968277	3968676	56.25	16.6667
LINE	7	4091941	4092306	20	0
LINE	7	5301805	5303098	91.6667	100
LINE	7	5717814	5719117	18.1818	16.6667
LINE	7	5719187	5720755	16.6667	21.4286
LINE	7	5741488	5742768	30.7692	31.8182
LINE	7	5742838	5743272	0	0
LINE	7	5913875	5914288	11.6667	4
LINE	7	6408317	6408527	0	0
LINE	7	8584975	8585412	11.7647	13.3333
LINE	7	8716418	8716785	0	5.20335
LINE	7	8721870	8730425	75	64.7059
LINE	7	8788112	8789390	5.88235	13.3333
LINE	7	8911885	8912588	0	3.84615
LINE	7	9025434	9033753	24.6032	92.8571
LINE	7	9177664	9178383	11.5385	3.44828
LINE	7	9199097	9200657	2.20685	13.3333
LINE	7	9502436	9502611	0	0
LINE	7	12101980	12107169	37.7393	39.6017
LINE	7	12129157	12129641	28.6147	66.6667
LINE	7	12138712	12139389	36.9019	18.1818
LINE	7	12909211	12909874	0	0
LINE	7	12986386	12987494	0	0
LINE	7	13152629	13153423	0	0
LINE	7	13324999	13325307	0	20
LINE	7	13672625	13674182	0	0
LINE	7	13688078	13689059	9.52381	0
LINE	7	13735561	13736848	0	0
LINE	7	13741625	13741853	0	0
LINE	7	13797754	13799264	27.2727	25
LINE	7	13844431	13845994	0	0
LINE	7	13868298	13872406	100	100
LINE	7	13931995	13939635	58.6491	30.7692
LINE	7	14132652	14133777	6.08974	4
LINE	7	14269705	14271007	0	0
LINE	7	14289365	14290501	1.96078	14.2857
LINE	7	15956102	15956866	2.77778	11.1111
LINE	7	15980459	15982249	2.93359	7.14286
LINE	7	16086821	16087558	0	5.55556
LINE	7	16176797	16177298	5.72789	4.54545
LINE	7	17344151	17344574	0	0
LINE	7	17419409	17422551	2.41938	5
LINE	7	17862541	17863230	4.60784	7.69231
LINE	7	17868741	17870009	100	0
LINE	7	18056393	18056614	3.33333	0
LINE	7	18347407	18347723	0	4
LINE	7	18482199	18482842	0	8.33333
LINE	7	18483105	18483255	18.1818	25
LINE	7	18959002	18959824	21.4286	19.9561
LINE	7	19528756	19529136	4.7619	0
LINE	7	19639436	19640460	25	20
LINE	7	19748211	19748846	3.33333	0
LINE	7	21000713	21001096	0	4.16667
LINE	7	21754184	21755741	14.8649	85.7143
LINE	7	21787995	21788366	0	0
LINE	7	21916231	21917280	0	9.09091
LINE	7	22064263	22065566	4.16667	0
LINE	7	22317417	22325030	24.8052	50
LINE	7	22347200	22350726	3.55597	0
LINE	7	22448179	22448950	0	0
LINE	7	22559843	22561863	32.6527	5.55556
LINE	7	22574574	22574808	4.16667	0
LINE	7	22624664	22632802	12.7264	7.69231
LINE	7	23229258	23230632	10	0
LINE	7	23353966	23354973	0	9.09091
LINE	7	23355042	23356347	2.42836	0
LINE	7	23425327	23426027	4.12179	0
LINE	7	23773118	23773524	1.28205	0
LINE	7	26329089	26330242	6.07843	16.6667
LINE	7	26330312	26330719	0	5
LINE	7	26697149	26698079	5.49872	0
LINE	7	30514184	30516219	100	90.9091
LINE	7	32046283	32047850	0	2.63158
LINE	7	32049690	32051897	0	0
LINE	7	32057013	32057384	0	0
LINE	7	32114135	32114336	7.12963	0
LINE	7	33088855	33090117	5	4.51878
LINE	7	35762688	35763986	0	10
LINE	7	35964678	35965951	0	0
LINE	7	39629206	39629610	0	8.33333
LINE	7	39875138	39875758	0	0
LINE	7	39935746	39936498	0	0
LINE	7	40259415	40259881	2.77778	0
LINE	7	40583482	40583859	0	0
LINE	7	40637661	40638187	2.86957	0
LINE	7	41482624	41484328	36.6585	43.4776
LINE	7	41609365	41609732	36.533	50.9175
LINE	7	41619293	41620126	57.1429	50
LINE	7	41731349	41731891	5.39607	1.81818
LINE	7	41750343	41750869	0	0
LINE	7	41750918	41752196	25	18.1818
LINE	7	41779491	41780793	1.19048	0
LINE	7	42332079	42333231	2.64946	0
LINE	7	44764840	44767160	24.2898	5
LINE	7	44767246	44768591	0	0
LINE	7	44780654	44787963	0	9.52381
LINE	7	44899744	44901135	0	3.7037
LINE	7	45067171	45067957	2.08333	0
LINE	7	45069262	45069646	0	0
LINE	7	45139863	45141163	37.2159	82.3529
LINE	7	45271636	45271794	0	1.31579
LINE	7	45301888	45303110	0	54.5455
LINE	7	45313274	45321326	96.0845	92.3077
LINE	7	45494342	45495090	1.29845	0
LINE	7	45722657	45722946	0	0
LINE	7	45760770	45761082	0	0
LINE	7	45808085	45809275	73.75	29.4118
LINE	7	46023722	46023944	0	0
LINE	7	46024707	46025864	4.16667	3.84615
LINE	7	47244432	47245172	0	0
LINE	7	47555601	47556027	7.14286	0
LINE	7	47836784	47838467	0	9.09091
LINE	7	48061504	48062735	86.3636	25
LINE	7	51284419	51285698	69.2308	63.6364
LINE	7	51361365	51362090	1.75439	2.38095
LINE	7	51424883	51425918	90	80
LINE	7	51457377	51458625	1.5625	0
LINE	7	51857489	51858853	38.1101	48.4375
LINE	7	51859104	51859751	45.2922	16.6667
LINE	7	51862084	51863116	40.7847	51.25
LINE	7	52217669	52218394	0	0
LINE	7	52535819	52537883	9.73558	53.8462
LINE	7	52630648	52631575	46.4286	60.0543
LINE	7	52976445	52976832	0	0
LINE	7	53413432	53415017	0	0
LINE	7	53586930	53587724	0	0
LINE	7	53620597	53621931	9.09091	0
LINE	7	53650095	53657881	1.85185	16.25
LINE	7	53659440	53659814	2.38095	0
LINE	7	53735183	53736158	0	9.09091
LINE	7	54028730	54029123	0	0
LINE	7	54075725	54077025	48.9312	19.9322
LINE	7	56350338	56350959	1.04167	0
LINE	7	56352261	56353094	0	5
LINE	7	57252027	57252118	0	0
LINE	7	59522962	59523497	0	0
LINE	7	60651817	60654003	1.87166	1.28205
LINE	7	60703456	60703726	0	3.57143
LINE	7	62066690	62067252	3.25397	0
LINE	7	63315765	63317307	0	0
LINE	7	63709031	63709188	0	0.961538
LINE	7	64638434	64638839	0	0
LINE	7	64976037	64976597	2.31481	0
LINE	7	67467988	67468841	5	0
LINE	7	67714471	67714783	0	0
LINE	7	70982388	70982750	0	0
LINE	7	71369288	71370553	0	0
LINE	7	71917857	71919156	36.812	47.3958
LINE	7	71921130	71921359	60	40
LINE	7	71925686	71925895	30.7972	32.1429
LINE	7	71938451	71939771	24.4178	31.5909
LINE	7	71948707	71949976	37.7899	40.4412
LINE	7	71965803	71967058	33.3517	46.6667
LINE	7	71967129	71968433	47.2222	40
LINE	7	72803395	72804698	8.42713	19.3603
LINE	7	72830192	72833001	16.6667	30
LINE	7	73989844	73990318	22.2222	5.71429
LINE	7	73990722	73992156	8.33333	0
LINE	7	74096679	74097260	10	0
LINE	7	83599248	83600545	3.125	0
LINE	7	85666826	85668183	8.5694	12.9032
LINE	7	89219823	89220505	16.5477	19.7787
LINE	7	89221627	89222432	17.727	16.6434
LINE	7	90559017	90560299	8.82353	0
LINE	7	90580108	90580914	4.7619	0
LINE	7	95457029	95457940	1.62428	4.96454
LINE	7	95490134	95490518	0	0
LINE	7	97692380	97693561	1.25	9.79167
LINE	7	98443584	98451891	41.4515	12.8064
LINE	7	102556149	102557131	0	0
LINE	7	104175892	104176181	0	0
LINE	7	104953113	104953593	25	18.1818
LINE	7	105852918	105854097	44.5221	38.9286
LINE	7	105862930	105863553	71.4286	69.2308
LINE	7	105879145	105879992	25	50
LINE	7	108426612	108427532	22.7273	12.4339
LINE	7	109335776	109335853	0	2.77778
LINE	7	109650711	109658782	96.4286	100
LINE	7	110020741	110022297	27.7569	38.1818
LINE	7	110022367	110023569	34.6548	39.8905
LINE	7	110026234	110027537	48.2027	49.7619
LINE	7	110046248	110047825	38.7195	47.0565
LINE	7	110229804	110230244	0	0
LINE	8	122063	123019	47.9525	62.7273
LINE	8	658252	662589	80.7692	95
LINE	8	684511	692339	76.3889	93.75
LINE	8	854387	854909	0	0
LINE	8	1416163	1416374	0	0
LINE	8	1744359	1744557	0	0
LINE	8	6392040	6392728	0	7.69231
LINE	8	6680395	6681426	0.735294	0
LINE	8	7402589	7403027	0	0
LINE	8	7453567	7454083	0	0
LINE	8	7805442	7809107	2.77778	11.4574
LINE	8	8255145	8255419	0	0
LINE	8	10091153	10091421	0	0
LINE	8	10173732	10175017	0	0
LINE	8	10191925	10193666	43.2489	53.4965
LINE	8	10194089	10196619	42.4372	65.6444
LINE	8	10197454	10199894	32.1478	40.3797
LINE	8	10575588	10576870	0	2.94118
LINE	8	11372809	11374112	0	0
LINE	8	11542786	11543112	1.38889	0
LINE	8	11686580	11687535	27.5	31.5359
LINE	8	11901050	11901711	97.1841	100
LINE	8	11959420	11960689	50.8021	54.5455
LINE	8	14789955	14792150	0	5.26316
LINE	8	16687294	16688846	1.44928	4.16667
LINE	8	20318838	20318962	26.6667	47.9167
LINE	8	22146902	22147212	0	0
LINE	8	22267936	22269231	0	0
LINE	8	24882464	24883168	50	53.8462
LINE	8	24908664	24908909	36.3636	40
LINE	8	24913758	24915063	45.4545	57.1429
LINE	8	25049816	25050046	0	4.34783
LINE	8	25498708	25499235	0	3.84615
LINE	8	27189304	27189974	7.69231	0
LINE	8	28923608	28925601	8.27839	3.0303
LINE	8	29021710	29022752	2.08333	0
LINE	8	30001559	30003083	6.25	0
LINE	8	30009237	30009683	0	0
LINE	8	36117130	36117539	42.2562	30.5556
LINE	8	36121715	36122982	37.7434	50
LINE	8	36129461	36130648	48.7866	67.3016
LINE	8	38910293	38911293	41.4827	61.5385
LINE	8	38931334	38933615	0	5.26316
LINE	8	39750161	39751094	2.32323	3.51307
LINE	8	42139910	42140929	2.5	0
LINE	8	42830725	42832689	0	0
LINE	8	44631852	44632387	0	0
LINE	8	44636027	44636534	96.6163	95
LINE	8	44681540	44682834	26.3158	27.9412
LINE	8	45088465	45090412	0	0
LINE	8	45504008	45504371	0	0
LINE	8	45739585	45740294	0	0
LINE	8	51335420	51336247	5	0
LINE	8	51336247	51336670	0	0
LINE	8	53348015	53349178	13.3333	9.09091
LINE	8	54279840	54281140	2.82738	0
LINE	8	56715709	56717062	40.5317	40.6205
LINE	8	56775562	56776019	40.1585	39.5833
LINE	8	56776071	56776809	40.6381	48.8596
LINE	8	56790757	56791426	21.1018	9.09091
LINE	8	56800829	56802027	39.2145	37.0339
LINE	8	56808997	56809319	41.1638	33.3333
LINE	8	56817006	56818561	50	44.697
LINE	8	56825993	56826452	20.2564	45.4545
LINE	8	56853512	56854816	55.9364	40
LINE	8	59156918	59157437	50	0
LINE	8	59159180	59160474	14.0565	6.67853
LINE	8	59656530	59656634	0	0
LINE	8	60327586	60328384	0	2.38095
LINE	8	60797724	60798105	5.88235	4.16667
LINE	8	61096646	61096961	0	2.38095
LINE	8	61266042	61267339	22.4537	76.9231
LINE	8	61980828	61981585	1.38889	0
LINE	8	62212537	62212943	0	0
LINE	8	62601205	62601498	4.54545	0
LINE	8	62601745	62601933	2.08333	2.22222
LINE	8	63180656	63180773	0	0
LINE	8	64205919	64207178	0	2.38095
LINE	8	64318005	64319912	0	0
LINE	8	64722587	64722865	2.08333	0
LINE	8	65333840	65334265	0	0
LINE	8	65781187	65782359	0	0
LINE	8	66620322	66620636	0	0
LINE	8	69603987	69605286	0	0
LINE	8	69736833	69738130	0	0
LINE	8	69970007	69970243	0	7.14286
LINE	8	70208357	70209453	100	100
LINE	8	70854389	70854818	0	0
LINE	8	70934799	70935603	0	2.08333
LINE	8	71007083	71007942	28.5714	40
LINE	8	71211884	71212465	2.30263	0
LINE	8	71390444	71390621	0	0
LINE	8	71697982	71698644	0	0
LINE	8	73051601	73052901	46.875	43.3333
LINE	8	73083962	73085180	66.2255	100
LINE	8	73184144	73184541	0	3.84615
LINE	8	73409477	73410387	0	2.94118
LINE	8	73892139	73893028	25	18.1818
LINE	8	74501365	74501980	50	30
LINE	8	74581508	74582108	40	50
LINE	8	74614613	74615916	25.8523	54.5455
LINE	8	74621061	74622071	58.3333	50
LINE	8	74713596	74714718	40.303	36.3636
LINE	8	74767031	74768026	38.2011	18.1818
LINE	8	75048689	75049317	0	0
LINE	8	75089110	75092017	0	6.66667
LINE	8	76363360	76364618	3.0303	0
LINE	8	77235365	77236691	1.34993	2.27273
LINE	8	77320126	77320697	3.6715	0
LINE	8	77608816	77610119	0.833841	0
LINE	8	78418953	78419413	1.0101	0
LINE	8	80431984	80433288	0	0
LINE	8	80900884	80901106	0	0
LINE	8	81511632	81511968	1.5873	19.5238
LINE	8	83589430	83589597	0	0
LINE	8	84139337	84140680	1.53846	0
LINE	8	84538283	84539116	5	28.9352
LINE	8	84817466	84817605	0	0
LINE	8	84817675	84818130	2.5	3.7037
LINE	8	85678549	85679853	3.57143	0
LINE	8	85743193	85744147	0	0
LINE	8	85913332	85914050	0	8.69565
LINE	8	86043731	86044247	100	100
LINE	8	86567494	86567813	100	90
LINE	8	90136903	90137467	0	0
LINE	8	90247181	90248413	95.6522	100
LINE	8	90297509	90298776	2	0
LINE	8	90662389	90663033	0	0
LINE	8	91638398	91639857	0	6.44481
LINE	8	91760273	91760766	0	0
LINE	8	93144714	93146284	0.574713	1.19048
LINE	8	96705883	96706010	0	0
LINE	8	96947870	96948355	0	0.628931
LINE	8	97151723	97153223	0	1.85185
LINE	8	98337670	98338805	100	100
LINE	8	99201168	99202477	44.2361	46.8655
LINE	8	100277569	100277635	0	0
LINE	8	100361907	100362031	0	0
LINE	8	100362074	100362381	0	0
LINE	8	100539799	100547620	5.48309	18.2359
LINE	8	100704701	100705859	8.33333	0
LINE	8	102611762	102612623	8	8.69565
LINE	8	102784391	102784548	0	8.33333
LINE	8	102784901	102785438	0	0
LINE	8	104057899	104057967	0	0
LINE	8	104570784	104574499	25	7.69231
LINE	8	105510832	105511459	0	0
LINE	8	107347074	107347988	70	15.3846
LINE	8	110668049	110669344	45.9508	48.0769
LINE	8	110729732	110730781	47.1666	38.2051
LINE	8	110730852	110732155	31.0197	33.3333
LINE	8	110759614	110760912	25.9827	33.859
LINE	8	111768545	111769642	91.6667	93.3333
LINE	8	112228200	112228699	0	15.3846
LINE	8	112406594	112407895	0	0
LINE	8	112629731	112630643	8.33333	0
LINE	8	112630724	112631289	20	9.09091
LINE	8	112835216	112836228	2.52404	2.91702
LINE	8	112886094	112886735	0	0
LINE	8	112913429	112916146	100	100
LINE	8	112933212	112934508	0	6.06061
LINE	8	113004951	113005897	97.0588	91.6667
LINE	8	113011041	113012339	100	96.6667
LINE	8	113050643	113052210	100	98.0922
LINE	8	113246426	113247728	3.33333	2.43902
LINE	8	113262688	113263458	8.27839	0
LINE	8	113269278	113270343	0	20
LINE	9	6066	6241	47.2987	46.1538
LINE	9	12200	12397	46.7172	45.4545
LINE	9	86050	93368	57.8788	0
LINE	9	507046	507625	0	0
LINE	9	507621	507764	0	0
LINE	9	508248	508342	0	0
LINE	9	4770494	4771433	23.8462	16.6667
LINE	9	10011554	10012458	1.14286	0
LINE	9	10301473	10301721	0	0
LINE	9	12237893	12239797	0	0
LINE	9	12239878	12241278	2.08333	7.69231
LINE	9	12241274	12242137	0	0
LINE	9	12946510	12947599	5.26316	5
LINE	9	13002355	13003330	0	5.12821
LINE	9	13176153	13176752	0	0
LINE	9	13239775	13240198	1.25	0
LINE	9	15101517	15102491	0	0
LINE	9	18866677	18868223	0	0
LINE	9	19942579	19943293	0	0
LINE	9	20129687	20130781	0	0
LINE	9	21767489	21767620	0	0
LINE	9	22356476	22356817	1.23457	10
LINE	9	24052852	24053857	10	0
LINE	9	24099459	24099988	3.20513	6.91756
LINE	9	24298852	24300399	4.16667	5.33333
LINE	9	24796526	24797535	54.6474	40
LINE	9	25662518	25663056	2.08333	0
LINE	9	32092284	32093619	1.12045	0
LINE	9	32093738	32094582	0	0
LINE	9	32367649	32369028	0.5	0
LINE	9	32369106	32370056	0	3.09715
LINE	9	32561936	32562432	2.36928	0
LINE	9	33942776	33942931	7.69231	7.14286
LINE	9	33947042	33947467	4.16667	9.09091
LINE	9	34793810	34795115	0	0.576923
LINE	9	37024543	37026110	3.99463	3.33333
LINE	9	39047595	39048106	0	0
LINE	9	39855891	39856283	0	0
LINE	9	39956603	39957871	0	0
LINE	9	41045109	41046465	10	0
LINE	9	41200608	41201621	3.33333	7.47283
LINE	9	42119216	42119524	7.69231	0
LINE	9	43069016	43069440	0	25
LINE	9	43394573	43394930	0	0
LINE	9	43395105	43395334	0	0
LINE	9	43492097	43493056	5.17241	0
LINE	9	43493109	43493289	0	13.3333
LINE	9	45017390	45018096	32.6984	28.2051
LINE	9	45023032	45024335	41.772	25
LINE	9	45025425	45025813	38.4395	34.2105
LINE	9	51601235	51602504	0	2.74927
LINE	9	53543651	53544944	33.8876	25
LINE	9	53545272	53545870	42.5924	28.3333
LINE	9	53546502	53547536	31.8333	56.1353
LINE	9	53554759	53556063	30.8885	44.5893
LINE	9	53565633	53568135	36.5258	43.7273
LINE	9	53578412	53578729	31.2623	13.3333
LINE	9	53617557	53619092	67.3257	76.8182
LINE	9	53619164	53620433	58.4287	64.6683
LINE	9	53620513	53620979	61.8269	81.8223
LINE	9	61861593	61862589	0	0
LINE	9	63621688	63623984	0.694444	1.08696
LINE	9	63624251	63627998	0	4.7619
LINE	9	64720442	64720715	4.16667	1
LINE	9	64765481	64765754	0	0
LINE	9	64925364	64930949	0	10
LINE	9	65579461	65579776	0	0
LINE	9	65867651	65868117	0	9.2803
LINE	9	65872481	65872773	52.8862	55.7582
LINE	9	65873244	65873611	54.1893	56.2792
LINE	9	70126890	70126957	0	0
LINE	9	75895786	75897091	0	7.69231
LINE	9	75897536	75897971	0	41.6667
LINE	9	75899531	75900413	10	0
LINE	9	78072699	78073056	36.3636	20.362
LINE	9	78073132	78074424	22.6244	36.6667
LINE	9	79024868	79025831	4.15965	5.95238
LINE	9	79743460	79744116	14.2857	14.2857
LINE	9	84135647	84136660	0.675676	3.60502
LINE	9	84391443	84395372	10.3448	5.57143
LINE	9	85914912	85916225	0	3.125
LINE	9	85916598	85917514	0	0
LINE	9	87947657	87948763	0	2.38095
LINE	9	89597531	89605897	3.20922	9.95322
LINE	9	89648585	89648837	0	2.08333
LINE	9	89648831	89649198	0	0
LINE	9	92918340	92918989	5	18.1818
LINE	9	95281956	95282971	0	2.19109
LINE	9	96038462	96039744	27.2727	75
LINE	9	96600733	96602546	100	94.1176
LINE	9	96780111	96781523	0	0
LINE	9	96781572	96781787	0	0
LINE	9	96998644	96999442	20.5747	41.6667
LINE	9	97638203	97638498	0	0
LINE	9	97917675	97917759	0	6.25
LINE	9	99647227	99648532	0	0
LINE	9	100180314	100180975	27.2727	18.1818
LINE	9	100505205	100506197	0	5.88235
LINE	9	102748958	102749936	3.57143	0
LINE	9	102873495	102874912	16.6667	58.3333
LINE	9	102974038	102974611	19.0909	70
LINE	9	103073393	103074216	6.66667	0
LINE	9	103291897	103293637	2.32862	0
LINE	9	103385617	103386548	100	100
LINE	9	103410531	103411515	16.9444	8.69565
LINE	9	103437769	103438450	30.7692	2.38095
LINE	9	103457752	103459469	9.09091	3.33333
LINE	9	103481733	103482834	15.3846	25
LINE	9	103718272	103719006	0	5.26316
LINE	9	103783200	103784340	15.3846	0
LINE	9	103791141	103792715	0	4.16667
LINE	9	103991464	103992085	0	0
LINE	9	104054355	104055924	11.1111	30
LINE	9	104078064	104079321	28.5714	9.10256
LINE	9	104123957	104125125	6.85185	9
LINE	9	104224986	104226896	3.64946	0
LINE	9	104295473	104296399	16.9856	22.8571
LINE	9	104337613	104342528	0	26.3792
LINE	9	104367014	104368170	23.6111	22.7273
LINE	9	104387517	104390153	20	27.2727
LINE	9	104563971	104564880	47.0588	40.0568
LINE	9	104571408	104572981	9.52381	52.6316
LINE	10	535301	535748	100	100
LINE	10	610024	611315	0	0
LINE	10	1467029	1467424	0	0
LINE	10	2353635	2354706	36.7796	40
LINE	10	2459112	2460386	14.2857	23.8095
LINE	10	3205415	3206639	1.6	0
LINE	10	4418532	4418746	0	0
LINE	10	4788958	4789167	0	3.33333
LINE	10	6852462	6853493	1.37037	0
LINE	10	7290857	7291290	0	0
LINE	10	7291336	7291517	0	0
LINE	10	7553911	7554479	1.96078	0
LINE	10	8168827	8169746	0	0
LINE	10	8209046	8209675	100	90
LINE	10	8687358	8687588	1.38889	0
LINE	10	8689423	8689733	0	0
LINE	10	9012492	9013797	0	0
LINE	10	9368296	9369590	1.27877	4.44444
LINE	10	10066896	10067462	2.63158	0
LINE	10	10242029	10242873	0.571429	1.96078
LINE	10	12029183	12030199	0	0
LINE	10	12184861	12186613	0	0
LINE	10	12219009	12220289	0	12.8571
LINE	10	12220360	12221922	7.69231	0
LINE	10	13507360	13508666	6.92641	0
LINE	10	13857136	13857313	0	0
LINE	10	14074896	14075605	1.44928	3.84615
LINE	10	14329404	14330109	2.5641	0
LINE	10	14330161	14331088	0	0
LINE	10	14353918	14354503	0	0
LINE	10	14642056	14642317	2.94118	2.63158
LINE	10	15393168	15393488	0	0
LINE	10	16883473	16884213	17.6471	0
LINE	10	17343785	17344465	18.1818	57.6923
LINE	10	17602180	17602318	0	0
LINE	10	18887683	18888835	0	0
LINE	10	19423351	19423725	0	0
LINE	10	19721858	19722852	0	0
LINE	10	20578049	20578387	0	0
LINE	10	20672991	20673964	7.69231	2
LINE	10	21206706	21207027	0	0
LINE	10	21208486	21209433	14.2857	4.54545
LINE	10	21447345	21447511	0	0
LINE	10	21448051	21448147	0	10
LINE	10	21636090	21636694	94.1176	93.3333
LINE	10	21637733	21639294	36.3636	6.28571
LINE	10	25746157	25747459	0	5
LINE	10	26709053	26710056	0	0
LINE	10	28331447	28331653	0	0
LINE	10	31108934	31109253	1.78571	0
LINE	10	32861922	32863072	0	5
LINE	10	32863188	32864635	6.66667	0
LINE	10	32865033	32865542	0	0
LINE	10	33949053	33949418	0	6.66667
LINE	10	34280242	34281730	3.02622	1.51515
LINE	10	36117744	36118490	0	5.76497
LINE	10	36577187	36578037	2.46449	2.22222
LINE	10	37041474	37041747	0	8.33333
LINE	10	37184130	37184524	0	0
LINE	10	37941799	37942070	0	0
LINE	10	40823953	40824185	0	0
LINE	10	42712000	42712559	2.18571	0
LINE	10	42792706	42793112	1.11111	0
LINE	10	43328706	43329062	0	0
LINE	10	43483694	43484867	0	0
LINE	10	44984995	44985955	0	0
LINE	10	45932937	45934354	0	0
LINE	10	46907478	46908088	0	0
LINE	10	46945940	46946454	0	0
LINE	10	47795342	47796645	0	0
LINE	10	47956489	47956893	0	0
LINE	10	48072098	48072798	0	2.94118
LINE	10	51272308	51273613	0.862069	0
LINE	10	51409822	51410415	18.0556	4.54545
LINE	10	51410483	51410939	0	0
LINE	10	51570100	51571361	0.833333	0
LINE	10	51598090	51598398	1.66667	5.55556
LINE	10	53002541	53002946	1.96078	1.13636
LINE	10	53477482	53480534	0	7.89474
LINE	10	53481100	53481562	0	2.17391
LINE	10	54692138	54695007	0.574713	2.95139
LINE	10	54865252	54866289	2.5641	0
LINE	10	54866288	54866452	0	0
LINE	10	57695799	57696879	0	0
LINE	10	57952934	57953052	0	8.33333
LINE	10	58470121	58471262	2.77273	3.33333
LINE	10	58711630	58711834	0	0
LINE	10	59491560	59492157	36.3636	30
LINE	10	59500480	59501605	37.3704	33.0048
LINE	10	59507266	59508656	65.4615	29.6569
LINE	10	60275467	60277725	3.07692	26.6667
LINE	10	60475281	60476189	25.2381	15
LINE	10	61593125	61593782	0	0
LINE	10	65524630	65525933	2.77778	0
LINE	10	65969918	65971496	0.449781	2.77778
LINE	10	66755467	66756765	1.47059	0
LINE	10	67735125	67735326	0	0
LINE	10	68445234	68446377	13.8889	31.1111
LINE	10	68732527	68740880	40.3365	36.5636
LINE	10	69464972	69465977	0	4.54545
LINE	10	69912800	69914099	0	0
LINE	10	70014515	70014872	0	0
LINE	10	70720556	70721637	2.34848	0
LINE	10	70917186	70917312	0	0
LINE	10	71986978	71987093	0	0
LINE	10	72363668	72364866	0	0
LINE	10	72726004	72726432	18.1818	0
LINE	10	72959646	72960855	0	0
LINE	10	73065296	73065757	0	0
LINE	10	73072355	73072779	4.34783	0
LINE	10	73072862	73073014	0	0
LINE	10	73079523	73080446	4.54545	0
LINE	10	74143508	74144513	7.69231	0
LINE	10	77181119	77181359	100	100
LINE	10	77195568	77196239	100	100
LINE	10	77829829	77831105	0	0
LINE	10	77831180	77832485	0	0
LINE	10	80007904	80008340	69.9924	67.7772
LINE	10	80973508	80974325	0	0
LINE	10	82805758	82806647	0	0
LINE	10	82806671	82807721	0	0
LINE	10	84787189	84787258	0	0
LINE	10	85444715	85445434	5.1282	0
LINE	10	85992865	85993191	0	0
LINE	10	86533953	86534294	1.44928	0
LINE	10	86696100	86696979	0	4.54545
LINE	10	87200038	87203120	92.3077	90.9091
LINE	10	87686327	87686528	0	0
LINE	10	87921988	87923420	4.92063	0
LINE	10	88681830	88682341	0	4.34783
LINE	10	89225244	89225854	0	0
LINE	10	89545030	89546326	100	81.8182
LINE	10	98231044	98232355	0.543478	2.85714
LINE	10	101885936	101886490	10	23.0769
LINE	10	101931508	101936604	96.3907	98.8889
LINE	10	102337641	102338173	0	2.0202
LINE	10	102543653	102546677	18.3333	11.9048
LINE	10	103133907	103134885	11.131	0
LINE	10	103179034	103179414	9.09091	0
LINE	10	103190442	103192568	18.1818	95.2381
LINE	10	103240396	103241960	44.4444	0
LINE	10	103249596	103249900	11.1111	100
LINE	11	1200139	1200303	0	0
LINE	11	1623838	1625322	75	66.7857
LINE	11	1647524	1648209	0.952381	0
LINE	11	1648282	1649576	0	0
LINE	11	1821300	1822102	9.09091	0
LINE	11	1942916	1944232	100	100
LINE	11	1991128	1991221	0	0
LINE	11	2096702	2097933	4.34174	0
LINE	11	2768834	2774348	92.1212	91.6667
LINE	11	3035831	3036848	2.77778	0
LINE	11	4022000	4030555	100	94.7972
LINE	11	4424420	4426015	3.125	0
LINE	11	4677299	4677899	6.66667	3.57143
LINE	11	5549564	5549994	3.84615	0
LINE	11	6002228	6003524	0	0
LINE	11	6237710	6238390	2.77778	0
LINE	11	6361184	6361422	0	0
LINE	11	8933618	8933990	2.63158	0
LINE	11	8952759	8953689	2.22222	3.57143
LINE	11	9694741	9695765	0	0
LINE	11	10070350	10071272	4.34783	25.8333
LINE	11	10430714	10431159	0	0
LINE	11	10500910	10502053	2	0
LINE	11	11066646	11067510	0	0
LINE	11	11202802	11203555	0	0
LINE	11	11313122	11313368	0	10
LINE	11	11315057	11315576	0	2.63158
LINE	11	13095961	13096897	62.0023	76.1951
LINE	11	13357290	13358601	0	0
LINE	11	13450325	13452504	6.06618	56.25
LINE	11	14781360	14781995	0	0
LINE	11	19090081	19090892	0	0
LINE	11	19444262	19445825	0	0
LINE	11	19564282	19564892	0	0
LINE	11	20133837	20135454	1	0
LINE	11	20381017	20381639	0	4.34783
LINE	11	20381641	20382206	0	0
LINE	11	21300647	21301257	0	10
LINE	11	24583455	24583964	0	0
LINE	11	26601514	26602951	0	4.54545
LINE	11	27259423	27261230	3.72093	0
LINE	11	27823882	27824636	100	100
LINE	11	29247909	29248210	0	0
LINE	11	29625686	29626234	0	0
LINE	11	29967643	29968048	0	0
LINE	11	30596413	30596721	0	0
LINE	11	32595121	32595998	0	0
LINE	11	33348633	33348980	0	0
LINE	11	35089607	35090901	10	0
LINE	11	37648165	37649418	1.96078	0
LINE	11	43170754	43171083	0	0
LINE	11	43174641	43175881	2.27273	0
LINE	11	43378629	43379917	0	0
LINE	11	43957381	43958874	0	9.09091
LINE	11	44130484	44131761	9.42777	7.69231
LINE	11	46073250	46074544	0	10.1852
LINE	11	48066541	48066754	0	0
LINE	11	49282154	49282711	3.33333	0
LINE	11	55104996	55105626	3.33333	0
LINE	11	59767256	59767945	1.31579	0
LINE	11	60031287	60031534	0	0
LINE	11	60032692	60032765	0	0
LINE	11	60427759	60429209	0	0
LINE	11	61473654	61474090	8.33333	0
LINE	11	62527273	62527903	0	5.88235
LINE	11	63011990	63012396	0	0
LINE	11	64779541	64780309	10	7.14286
LINE	11	65323522	65323755	22.5	23.5294
LINE	11	65813223	65813718	0	0
LINE	11	66642703	66643076	10	2.63158
LINE	11	67780761	67782271	3.33333	0
LINE	11	68070499	68071389	0	8.69565
LINE	11	68253773	68254271	100	100
LINE	11	69904175	69904844	0	20
LINE	11	69906168	69906777	16.6667	27.2727
LINE	11	70890591	70891243	3.0303	0
LINE	11	70952553	70953104	0	0
LINE	11	70953315	70953711	0	10
LINE	11	71826379	71826699	0	0
LINE	11	72252658	72252763	0	0
LINE	11	73451584	73452422	35.7143	35.7143
LINE	11	73484239	73485070	91.6667	100
LINE	11	73693486	73693795	0	0
LINE	11	73963800	73964338	0	3.33333
LINE	11	74382531	74382783	36.8421	82.3529
LINE	11	74710214	74711035	0	0
LINE	11	74856253	74856700	0	0
LINE	11	75140777	75141960	1.96023	0
LINE	11	75621744	75622012	0	0
LINE	11	78270991	78271628	12.5	5.27778
LINE	11	78465809	78466282	0.833333	0
LINE	11	78695942	78696476	0	0
LINE	11	79569949	79570472	57.0055	31.25
LINE	11	79840145	79840479	40.2675	54.1667
LINE	11	82546585	82546915	0	0
LINE	11	86331840	86332939	0	0
LINE	11	86917658	86918199	4.13534	0
LINE	11	87536991	87537523	0	4.54545
LINE	11	88711474	88711982	0	6.66667
LINE	11	90431147	90431802	0	0
LINE	11	90926194	90927094	0	0
LINE	11	92374539	92374949	0	0
LINE	11	93961229	93961522	0	2.63158
LINE	11	98322329	98323588	1.92308	0
LINE	11	98403888	98405176	94.7368	100
LINE	11	98654828	98656048	0	0
LINE	11	98723440	98723844	0	0
LINE	11	98724151	98724595	0	0
LINE	11	99047287	99047634	10	2.77778
LINE	11	99231687	99232097	6.25	23.0769
LINE	11	99271157	99271861	100	100
LINE	11	99542258	99543821	87.5	88.8889
LINE	11	100153710	100155091	0	0
LINE	11	100529633	100530911	95.8333	93.3333
LINE	11	100602570	100603049	2.77778	3.22581
LINE	11	101667618	101667992	100	100
LINE	11	101670811	101672200	4.34783	13.6364
LINE	11	102848473	102850014	18.75	29.3797
LINE	11	103107217	103107636	16.6667	53.3333
LINE	11	103251842	103253280	0	13.3333
LINE	11	103426823	103427355	8.33333	0
LINE	11	103427560	103428862	8.33333	0
LINE	11	103451394	103451740	100	89.4737
LINE	11	103568416	103569553	96.1538	92.3077
LINE	11	103740466	103740837	0	6.25
LINE	11	104203880	104204132	0	0
LINE	11	104232092	104232562	28.5714	0
LINE	11	104310918	104311483	2.5	0
LINE	11	104424782	104425023	0	4.16667
LINE	11	104569064	104570369	16.6667	25
LINE	11	104786950	104788181	50.3205	3.84615
LINE	11	104846002	104847187	0	0
LINE	11	104899347	104899995	0	0
LINE	11	104910990	104912542	36.3636	10
LINE	11	104912613	104913916	11.859	10
LINE	11	105118888	105119422	2.08333	0
LINE	11	105235957	105237245	100	100
LINE	11	105492121	105492521	100	100
LINE	11	105548624	105549134	0	4.16667
LINE	11	105790370	105791216	2.94118	0
LINE	11	105839157	105839621	0	10
LINE	11	105892187	105892973	0	3.0303
LINE	11	106033133	106034353	10	9.09091
LINE	11	106159698	106160999	9.38538	7.69231
LINE	11	106161084	106162502	1.75439	0
LINE	11	106286870	106288029	7.5	14.8148
LINE	11	106307468	106312837	32.3726	34.8485
LINE	11	106363612	106363872	0	0
LINE	11	106449402	106450707	0	6.25
LINE	11	106561145	106562703	0	0
LINE	11	106588026	106588603	0	0
LINE	11	106612020	106613320	6.66667	0
LINE	11	106670408	106670873	14.2857	21.3287
LINE	11	106831292	106832487	10.8333	8.125
LINE	11	106863324	106864478	8.88889	22.7273
LINE	11	106866221	106866645	27.2727	20
LINE	12	399956	400874	5.12821	7.14286
LINE	12	2042734	2044295	4.16667	0
LINE	12	5200069	5200388	2.94118	0
LINE	12	6677429	6678222	0	0
LINE	12	9828437	9829267	23.5714	0
LINE	12	10498984	10499567	1.11111	20
LINE	12	10500410	10500601	9.58606	0
LINE	12	10936144	10936763	0	0
LINE	12	10939170	10939951	0	2.5641
LINE	12	10941543	10943085	55.5556	18.75
LINE	12	11306925	11307111	0	0
LINE	12	11625848	11626409	0	0
LINE	12	11626733	11626832	4.16667	0
LINE	12	13050729	13050914	4.54545	30.7692
LINE	12	14061107	14062816	3.05556	0
LINE	12	14846382	14846504	0	16.6667
LINE	12	15142988	15144551	0	6.66667
LINE	12	17988111	17988356	0	0
LINE	12	19150906	19151067	0	0
LINE	12	19250971	19251491	0	0
LINE	12	19326956	19328521	0	0
LINE	12	19433303	19434336	0	0
LINE	12	21633524	21634328	0	0
LINE	12	25140764	25142072	2.5641	0
LINE	12	25362751	25364032	0	2.43902
LINE	12	28110407	28111958	8.33333	17.7083
LINE	12	29872594	29873763	7.14286	5.88235
LINE	12	30199400	30199554	0	6.66667
LINE	12	32308618	32308829	0	0.609756
LINE	12	32324742	32324940	5.83333	0
LINE	12	32356773	32357726	2.38095	0
LINE	12	32418605	32419764	18.75	0
LINE	12	32446200	32446618	2.77778	0
LINE	12	32446629	32446765	0	0
LINE	12	32711051	32711553	0	2.22222
LINE	12	33394308	33394735	0	0
LINE	12	33433565	33441670	2.85714	2.85714
LINE	12	34303973	34304511	0	0
LINE	12	34433000	34433488	0	7.69231
LINE	12	34749082	34749804	15.1094	4.16667
LINE	12	34891871	34892460	100	100
LINE	12	34892947	34893219	100	100
LINE	12	35464775	35466448	8.33333	0
LINE	12	35659651	35660949	0.277778	20
LINE	12	35841068	35842059	0.86817	2.08333
LINE	12	35909730	35910268	0	0
LINE	12	35932969	35933243	0	0
LINE	12	36187281	36187539	2.9386	5.86298
LINE	12	36373334	36374312	5.20833	12.8205
LINE	12	36493265	36493879	0	0
LINE	12	36892637	36892787	0	0
LINE	12	36989549	36991966	32.2012	46.1538
LINE	12	39553624	39554882	0	35.7143
LINE	12	44823521	44824849	3.84615	0
LINE	12	48096403	48104755	1.51515	2.94118
LINE	12	53188661	53188805	0	2.38095
LINE	12	54086185	54086496	0	0
LINE	12	62668386	62668560	0	0
LINE	12	65200029	65202097	49.6735	51.6455
LINE	12	66223358	66223992	7.29167	0
LINE	12	66291984	66293798	0	0
LINE	12	69968779	69969649	0	0
LINE	12	72389026	72389260	6.25	0
LINE	12	76844518	76844827	0	0
LINE	12	77227395	77228040	0	0
LINE	12	78403174	78403781	3.88645	0
LINE	12	80237584	80237935	53.125	40
LINE	12	80704016	80704240	0	0
LINE	12	80716667	80717972	0	0
LINE	12	80722332	80722632	13.3333	0
LINE	12	80722656	80723186	5.63725	0
LINE	12	81206429	81206876	0	3.84615
LINE	12	82750073	82750600	0	0
LINE	12	87130828	87138856	10	20
LINE	13	591985	593269	0.625	4.31235
LINE	13	785439	789002	10	12.3886
LINE	13	789069	789946	0	0
LINE	13	883428	884706	34.5076	41.6667
LINE	13	885249	886544	40.8333	36.6667
LINE	13	1923788	1925156	10	0
LINE	13	2441260	2442021	0	0
LINE	13	2443467	2443576	0	0
LINE	13	2449690	2450971	1.14943	0
LINE	13	2736431	2737994	29.5062	29.0909
LINE	13	2899003	2899850	0	0
LINE	13	3875523	3876346	2.5	0
LINE	13	6436113	6436932	0	28.5714
LINE	13	11291779	11293818	0	19.0476
LINE	13	11543628	11544032	0	0
LINE	13	12358243	12358621	0	1.75439
LINE	13	16637728	16645404	98.9899	100
LINE	13	18334056	18334432	0	0
LINE	13	18334570	18334663	0	0
LINE	13	19911740	19912020	0	0
LINE	13	20246927	20248881	0	0
LINE	13	20249057	20250361	0	0
LINE	13	20583502	20584755	0	0
LINE	13	21594404	21594682	1.28205	0
LINE	13	23000188	23000918	0	7.14286
LINE	13	23024279	23024445	0	0
LINE	13	23241643	23242196	6.94444	0
LINE	13	23728625	23729471	2.90381	2.88248
LINE	13	23853892	23855011	15.7599	27.2727
LINE	13	24241219	24242028	0	0
LINE	13	24480433	24481700	1.56888	2.22222
LINE	13	24487613	24489157	1.92308	0
LINE	13	26938247	26939321	0	4.54545
LINE	13	27058174	27058579	1.02899	1.78571
LINE	13	30026537	30026981	0	0
LINE	13	30027240	30027530	1.53846	0
LINE	13	30526586	30527889	0	12.5
LINE	13	31287764	31288436	6.66667	83.3333
LINE	13	32368851	32369360	0	9.09091
LINE	13	35125636	35126482	4.24242	8.33333
LINE	13	35126858	35127480	0	2.7027
LINE	13	36610114	36613385	1.42857	0
LINE	13	37131162	37131769	5.88235	13.0435
LINE	13	37374765	37375696	0	5.26316
LINE	13	38707855	38708360	0.204082	0
LINE	13	38902006	38902664	0	0
LINE	13	39202356	39202990	0	8.33333
LINE	13	39663912	39664565	0	0
LINE	13	40231434	40231631	8.33333	7.69231
LINE	13	40813379	40813505	0	0
LINE	13	41030585	41031374	0	0
LINE	13	41108961	41110269	18.1818	4.16667
LINE	13	41911307	41912609	11.9048	9.61538
LINE	13	41914352	41915510	0.987654	0
LINE	13	42396457	42396858	0	0
LINE	13	42453645	42454091	0	4.7619
LINE	13	42985211	42985542	0	0
LINE	13	42985606	42987170	25	5.76923
LINE	13	43023418	43023859	0	0
LINE	13	43109617	43110853	0	3.44828
LINE	13	43252921	43253213	0	0
LINE	13	43302505	43303122	0	0
LINE	13	43493608	43494760	100	100
LINE	13	46600745	46601336	0	0
LINE	13	46679423	46680267	0	0
LINE	13	47268803	47270104	0	0
LINE	13	47270327	47273088	0	0
LINE	13	47706126	47707098	5	0
LINE	13	47917950	47918638	0	1.31579
LINE	13	48079210	48079701	31.3896	42.8571
LINE	13	48149947	48151099	0	0
LINE	13	48551541	48553533	0	0
LINE	13	48578910	48580145	100	87.5
LINE	13	48991161	48991566	40.3196	39.0909
LINE	13	49008473	49009775	36.1423	30
LINE	13	49010951	49012248	37.8844	36.9109
LINE	13	49012994	49013906	26.6667	21.5385
LINE	13	49014710	49015060	27.3285	19.5062
LINE	13	49015321	49016266	43.1656	43.2826
LINE	13	49016440	49017389	27.9011	20
LINE	13	49020709	49021006	55	29.9242
LINE	13	51138893	51140172	0	18.1818
LINE	13	51370053	51370899	2.36919	7.14286
LINE	13	51620508	51621271	0.769231	5
LINE	13	51809072	51809605	0.628931	3.125
LINE	13	52252953	52253246	0	0
LINE	13	52462034	52462870	0	8.33333
LINE	13	52564724	52566130	0	1.96078
LINE	13	52770734	52772133	0	1.21951
LINE	13	52772346	52772882	3.0303	0
LINE	13	52848416	52849597	0	10
LINE	13	53494116	53495301	5.13247	4.97386
LINE	13	53495431	53495560	0	16.6667
LINE	13	53495631	53497170	0	3.80952
LINE	13	54265392	54266021	19.3939	54.7619
LINE	13	54628948	54632460	8.89748	10.5263
LINE	13	55565570	55566552	0	0
LINE	13	58033131	58034294	96.1538	100
LINE	13	60243975	60244792	0	0
LINE	13	60396759	60397645	0	0
LINE	13	60766080	60766912	18.1818	9.09091
LINE	13	60841009	60842567	0	10.101
LINE	13	60844579	60845426	27.2727	10
LINE	13	60863637	60865205	0	0
LINE	13	61619032	61619805	0	0
LINE	13	61644529	61645721	0	0
LINE	13	61726245	61726410	0	0
LINE	13	62453404	62453581	0	10
LINE	13	62850119	62851417	15.3846	40
LINE	13	63532591	63532768	2.5641	0
LINE	13	64274144	64274452	0	0
LINE	13	64785120	64786475	0	0
LINE	13	64980807	64981434	0	0
LINE	13	65451169	65453914	100	100
LINE	13	68194533	68195020	0	5
LINE	13	68197920	68198948	3.47222	5.26316
LINE	13	68204681	68205320	0	0
LINE	13	68259207	68260161	0	0
LINE	13	70062405	70065177	1.33333	9.42982
LINE	13	70522499	70523805	100	100
LINE	13	73350022	73350158	9.09091	3.125
LINE	13	74368799	74368930	17.6471	0
LINE	13	75514260	75514352	10	0
LINE	13	75701604	75702086	1.33333	4.7619
LINE	13	75716585	75717035	0	9.09091
LINE	13	75953715	75954497	3.84615	3.33333
LINE	13	75954581	75954733	0	0
LINE	13	76061705	76062751	0	5
LINE	13	76164717	76166135	21.4286	0
LINE	13	76222076	76222323	0	1.66667
LINE	13	77746890	77747082	2.27273	0
LINE	13	77747093	77747325	0	0
LINE	13	79862443	79863747	0	33.3333
LINE	13	81600696	81601998	62.5	100
LINE	13	81944211	81944369	0	0
LINE	13	81969890	81971522	0	7.69231
LINE	13	82368163	82369036	4.09699	6.89655
LINE	13	82539215	82539334	53.5714	0
LINE	14	290387	290658	68.0952	47.5
LINE	14	290701	290934	49.9383	53.8108
[truncated: 1,742 more rows]

## Sheet: Supplementary Table 8
Supplementary Table 8. MII oocytes Short Interspersed Nuclear Elements (SINEs) Bisulfite quantitation pipeline. Probes description
Probe	Chromosome	Start	End	IVM	IVO
SINE	1	2382599	2382871	0	0
SINE	1	5243104	5243311	48.8889	9.09091
SINE	1	5250610	5250801	22.3504	10
SINE	1	34707334	34707603	1.33333	8.33333
SINE	1	36722028	36722293	4.34783	0
SINE	1	44801668	44801942	0	0
SINE	1	45735754	45735961	40.9091	20
SINE	1	46542787	46543007	7.14286	0
SINE	1	57222303	57222520	79.4918	74.204
SINE	1	60622267	60622537	4.34783	5.55556
SINE	1	67290623	67290838	0	6.66667
SINE	1	69916594	69916809	0	0
SINE	1	70106170	70106317	0	0
SINE	1	72390321	72390502	0	0
SINE	1	72708873	72709117	0	0
SINE	1	81252215	81252364	0	0
SINE	1	83609490	83609761	2.5	0
SINE	1	88632075	88632347	0	0
SINE	1	97845459	97845650	5.26316	7.14286
SINE	1	97846085	97846232	0	0
SINE	1	98141019	98141221	0	13.3333
SINE	1	100027264	100027535	0	0
SINE	1	107576101	107576303	0	0
SINE	1	107773867	107774197	4	0
SINE	1	128575111	128575316	0	0
SINE	1	131833855	131834062	0	0
SINE	1	132449989	132450128	0	0
SINE	1	144105779	144105888	40.8854	50.8636
SINE	1	145028650	145028834	0	0
SINE	1	145886618	145886843	0	10
SINE	1	146149453	146149658	9.09091	9.09091
SINE	1	147707609	147707813	0	3.33333
SINE	1	150144394	150144591	0	0
SINE	1	150922893	150922967	0	0
SINE	1	150943678	150943880	29.4118	0
SINE	1	153233874	153234079	0	0
SINE	1	154224417	154224714	80	7.14286
SINE	1	155641507	155641770	0	7.14286
SINE	1	155718669	155718890	0	0
SINE	2	879349	879647	0	0
SINE	2	5840871	5841089	0	0
SINE	2	8068205	8068397	17.6316	0
SINE	2	9502037	9502253	0	5
SINE	2	16965896	16966113	0	0
SINE	2	18693362	18693586	4.54545	5.36062
SINE	2	22165714	22165984	1.51515	0
SINE	2	25774281	25774470	9.09091	0
SINE	2	34487723	34487993	0	13.3333
SINE	2	44930705	44930906	0	0
SINE	2	73475335	73475519	0	0
SINE	2	79798241	79798542	0	0
SINE	2	85575728	85575850	0	0
SINE	2	86411147	86411279	10	0
SINE	2	88897395	88897662	0	0
SINE	2	89248389	89248526	0	9.09091
SINE	2	96424174	96424375	0	0
SINE	2	100640124	100640364	33.3333	50
SINE	2	107041243	107041379	0	0
SINE	2	107620596	107620691	0	0
SINE	2	107621185	107621252	3.33333	10
SINE	2	107647130	107647359	0	0
SINE	2	108138321	108138505	0	41.6667
SINE	2	108210804	108211012	39.1667	20
SINE	2	110406376	110406557	0	0
SINE	2	111797024	111797164	0	9.09091
SINE	2	116442061	116442134	0	0
SINE	2	119657612	119657679	0	0
SINE	2	120048628	120049054	0	0
SINE	2	120229041	120229249	0	0
SINE	2	121236067	121236267	0	3.57143
SINE	2	121400245	121400454	0	0
SINE	2	124861663	124861890	27.2727	30.7692
SINE	2	125008912	125009183	0	9.09091
SINE	2	126251045	126251316	10	8.33333
SINE	2	126256543	126256714	0	0
SINE	2	126844398	126844603	0	0
SINE	2	133623638	133623762	3.33333	0
SINE	2	133998244	133998368	7.69231	6.66667
SINE	2	134485265	134485480	9.52381	10
SINE	3	1019102	1019402	30.5074	23.4212
SINE	3	1019956	1020206	23.5201	20.6634
SINE	3	2089772	2090029	0	5.55556
SINE	3	2126105	2126183	0	0
SINE	3	16358263	16358495	0	5.26316
SINE	3	16760394	16760606	0	0
SINE	3	16760622	16760841	0	0
SINE	3	19523181	19523460	0	0
SINE	3	21847443	21847715	0	0
SINE	3	25027077	25027278	95.8333	54.5455
SINE	3	28067395	28067600	25	0
SINE	3	31830246	31830453	0	0
SINE	3	33469415	33469638	0	0
SINE	3	34598674	34598944	0	0
SINE	3	34917257	34917327	0	0
SINE	3	50795934	50796147	3.84615	0
SINE	3	56853783	56853988	0	7.69231
SINE	3	59080467	59080682	0	0
SINE	3	68071943	68072119	0	0
SINE	3	73111309	73111523	7.69231	8.33333
SINE	3	80166888	80167094	0	0
SINE	3	82582255	82582460	8.33333	0
SINE	3	82752023	82752240	40	70
SINE	3	82870362	82870583	35.4167	20
SINE	3	83058646	83058813	42.8186	28.9322
SINE	3	88032582	88032757	10.7143	6.66667
SINE	3	91710743	91710937	0	1.72414
SINE	3	91711164	91711373	0	0
SINE	3	94384315	94384527	0	0
SINE	3	95929212	95929398	0	0
SINE	3	99446581	99446708	0	0
SINE	3	99446913	99447060	0	1.51515
SINE	3	100198104	100198372	4.16667	4.54545
SINE	3	100881004	100881275	0	0
SINE	3	102923203	102923360	0	0
SINE	3	105415155	105415362	0	0
SINE	3	105832032	105832301	0	0
SINE	3	107032344	107032567	0	0
SINE	3	108509769	108509944	0	0
SINE	3	108955459	108955731	0	4.16667
SINE	3	109015541	109015687	0	5
SINE	3	110074327	110074573	0	0
SINE	3	110455819	110456012	0	0
SINE	3	111357437	111357651	8.33333	4.16667
SINE	3	115216764	115216887	0	0
SINE	3	118630821	118630943	0	0
SINE	4	4494444	4494653	0	0
SINE	4	6038032	6038184	1.96078	0
SINE	4	14677103	14677320	90	100
SINE	4	15183737	15183937	0	0
SINE	4	26448525	26448735	2.63158	0
SINE	4	27757241	27757544	53.1761	50
SINE	4	29005321	29005510	17.8487	18.3333
SINE	4	33849403	33849622	1.96078	0
SINE	4	41479095	41479335	9.09091	45.4545
SINE	4	41740848	41741048	30.2715	30.7692
SINE	4	43926124	43926317	0	5
SINE	4	44601843	44602028	6.54762	0
SINE	4	44755512	44755787	0	10
SINE	4	49840405	49840614	0	0
SINE	4	61174718	61174929	4.54545	7.69231
SINE	4	61258451	61258681	6.11888	0
SINE	4	61258681	61258935	0	0
SINE	4	63305180	63305390	2.94118	0
SINE	4	69408838	69408933	0	0
SINE	4	72787376	72787605	0	0
SINE	4	92444821	92445044	0	0
SINE	4	93707106	93707295	0	0
SINE	4	98757195	98757467	20	63.6364
SINE	4	100626329	100626502	0	0
SINE	4	103654047	103654270	89.4186	91.8229
SINE	4	103659347	103659435	15.5066	12.1458
SINE	4	104624735	104624957	0	0
SINE	4	104680315	104680531	0	0
SINE	4	113006605	113006875	0	0
SINE	4	114461730	114462002	0	10
SINE	4	115620253	115620465	0	0
SINE	4	117589038	117589305	14.2857	4.16667
SINE	4	119634952	119635133	3.33333	8.33333
SINE	5	1076707	1076918	0	3.33333
SINE	5	5559906	5560135	0	0
SINE	5	5560198	5560391	1.78571	0
SINE	5	14628712	14628932	0	0
SINE	5	19669000	19669327	2.38095	0
SINE	5	26216192	26216340	0	0
SINE	5	26856433	26856614	0	0
SINE	5	26856637	26856844	0	0
SINE	5	27766462	27766662	0	0
SINE	5	28199579	28199712	0	0
SINE	5	28205186	28205450	0	0
SINE	5	30452941	30453280	10	0
SINE	5	32491860	32492047	0	0
SINE	5	36847747	36848069	0	5.88235
SINE	5	43347048	43347181	0	0
SINE	5	44792648	44792921	0	0
SINE	5	46333514	46333663	0	0
SINE	5	50119324	50119613	0	0
SINE	5	56018572	56018842	2.27273	7.69231
SINE	5	56019314	56019519	0	0
SINE	5	56179821	56180021	1.92308	0
SINE	5	57240493	57240766	0	0
SINE	5	61446639	61446865	0	0
SINE	5	66043674	66043881	0	0.980392
SINE	5	67973412	67973680	0	0
SINE	5	68127633	68127818	0	0
SINE	5	70924074	70924207	0	0
SINE	5	71961265	71961432	0	0
SINE	5	74545047	74545157	0	0
SINE	5	75817755	75817950	3.125	0
SINE	5	77832515	77832706	0	0
SINE	5	84420677	84420829	0	0
SINE	5	97132122	97132393	69.2308	20
SINE	5	103643753	103644025	5.55556	2.5641
SINE	5	104225230	104225432	0	0
SINE	5	104432721	104432914	7.84314	0
SINE	5	106278936	106279145	0	7.14286
SINE	5	106604119	106604188	0	0
SINE	5	107325221	107325357	0	0
SINE	5	107374126	107374325	0	7.69231
SINE	5	108079064	108079264	0	0
SINE	5	109960616	109960788	0	0
SINE	5	110483092	110483165	0	0
SINE	5	110649472	110649642	60	0
SINE	5	110691306	110691433	0	6.66667
SINE	5	110846278	110846494	0	0
SINE	5	111444714	111445050	0	0
SINE	5	111921757	111921956	1.35135	0
SINE	5	112192397	112192644	0	0
SINE	5	112472260	112472324	20	0
SINE	5	113071952	113072072	0	0
SINE	5	113072072	113072248	0	0
SINE	5	113488767	113488976	0	0
SINE	5	114654793	114655076	0	9.09091
SINE	5	117711716	117711930	3.88889	2.47519
SINE	5	119884968	119885107	0	6.66667
SINE	6	937615	937820	0	0
SINE	6	10358946	10359083	43.5165	60
SINE	6	17993739	17993898	40.5611	40
SINE	6	27297788	27298028	31.2381	27.7778
SINE	6	32132321	32132702	0	0
SINE	6	32132749	32132946	0	0
SINE	6	32138303	32138529	0	0
SINE	6	33082045	33082316	44.6948	51.9902
SINE	6	37677177	37677244	0	0
SINE	6	61046267	61046545	5	38.8889
SINE	6	61872109	61872312	0	0
SINE	6	62464174	62464380	0	0
SINE	6	72677038	72677114	0	0
SINE	6	93529039	93529317	6.25	0
SINE	6	96795200	96795292	0	0
SINE	6	98933979	98934168	0	12.5
SINE	6	98990516	98990721	2.77778	3.84615
SINE	6	101195467	101195667	1.5625	0
SINE	6	103687798	103687993	0	0
SINE	6	107010555	107010758	0	0
SINE	6	107207789	107207995	0	0
SINE	6	107356788	107356944	2.94118	30
SINE	6	108047822	108048094	0	0
SINE	6	108136645	108136908	100	100
SINE	6	108345421	108345616	1.96078	0
SINE	6	108348108	108348330	0	9.09091
SINE	6	108459085	108459347	0	18.1818
SINE	6	108559210	108559415	0	0
SINE	6	108913678	108913893	0	0
SINE	6	109205108	109205270	0	30.7692
SINE	6	109350917	109351136	0	0
SINE	6	109423088	109423286	0	8.33333
SINE	6	109735978	109736198	0	0
SINE	6	109864328	109864521	0	5
SINE	6	113626792	113627014	0	0
SINE	6	114731362	114731563	87.7273	85
SINE	7	462271	462468	39.9492	43.9094
SINE	7	826679	826947	0	0
SINE	7	1418359	1418622	0	0
SINE	7	1419196	1419429	16.6667	11.5385
SINE	7	2136641	2136914	90	100
SINE	7	3838596	3838843	0	0
SINE	7	4798727	4798837	3.57143	0
SINE	7	4859796	4859916	0	0
SINE	7	5109560	5109753	1.42157	0
SINE	7	5198708	5198906	0	0
SINE	7	5199153	5199425	0	0
SINE	7	5677562	5677757	0	0
SINE	7	5751061	5751243	100	100
SINE	7	6698599	6698896	9.09091	8.33333
SINE	7	8720721	8720894	0	0
SINE	7	12720571	12720811	10.2679	5
SINE	7	13721403	13721542	0	0
SINE	7	17590562	17590759	0	0
SINE	7	17868535	17868734	91.6667	7.69231
SINE	7	18128238	18128438	0	0
SINE	7	18249431	18249582	0	0
SINE	7	18268998	18269213	1.66667	0
SINE	7	19307875	19308071	0	0
SINE	7	19908320	19908511	0	0
SINE	7	36197301	36197504	0	0
SINE	7	40374676	40374883	0	0
SINE	7	41349516	41349728	0	0
SINE	7	45714895	45715128	0	0
SINE	7	45878958	45879208	100	100
SINE	7	47965292	47965564	0	0
SINE	7	48069124	48069295	8.33333	0
SINE	7	48069865	48070019	0	0
SINE	7	48966514	48966723	2.38095	0
SINE	7	52908380	52908547	0	0
SINE	7	53025250	53025523	0	0
SINE	7	53644566	53644788	5.89744	3.33333
SINE	7	53736158	53736429	0	0
SINE	7	53737291	53737477	15.5844	75
SINE	7	66692908	66693175	44.8174	48.1608
SINE	7	67321474	67321746	0	0
SINE	7	71934945	71935142	36.1465	47.2807
SINE	7	71950297	71950442	27.0192	18.1818
SINE	7	74642769	74642968	36.1794	23.0769
SINE	7	75703582	75703795	0	0
SINE	7	92481187	92481459	0	0
SINE	7	95439729	95439940	0	11.7647
SINE	7	95448769	95448978	0	0
SINE	7	95466070	95466294	70	40
SINE	7	95532331	95532516	0	0
SINE	7	97350485	97350757	0	0
SINE	7	97436218	97436423	3.58696	4.16667
SINE	8	3814873	3815136	2.5	0
SINE	8	3816098	3816299	0	0
SINE	8	7526493	7526758	0	3.33333
SINE	8	7531043	7531280	0	3.125
SINE	8	9894290	9894493	0	4.54545
SINE	8	10090574	10090776	0	0
SINE	8	22147491	22147706	0	0
SINE	8	36076214	36076383	50	70
SINE	8	38468687	38468958	1.92308	0
SINE	8	39994878	39995138	0	1.96078
SINE	8	40091863	40092073	0	0
SINE	8	42140929	42141193	0	0
SINE	8	43867627	43867703	0	0
SINE	8	44545265	44545414	6.06061	0
SINE	8	62452387	62452647	0	0
SINE	8	63612538	63612721	0	0
SINE	8	64569799	64570043	0	0
SINE	8	64723211	64723405	0	0
SINE	8	65332070	65332187	0	0
SINE	8	70908401	70908610	0.862069	0
SINE	8	70975281	70975484	3.81818	0
SINE	8	71051986	71052189	41.287	34.58
SINE	8	73183840	73184042	2.5	3.33333
SINE	8	74513137	74513410	50	27.2727
SINE	8	74701516	74701710	43.0556	34.1667
SINE	8	76791681	76791899	4.7619	0
SINE	8	80698209	80698276	0	0
SINE	8	83584215	83584400	16.6667	3.84615
SINE	8	93188904	93189175	39.2289	37.1189
SINE	8	98848799	98849007	0	0
SINE	8	100277343	100277561	0	0
SINE	8	102614040	102614370	0	0
SINE	8	104306894	104307084	0	0
SINE	8	110742629	110742844	45.56	45
SINE	8	111651098	111651218	20	10
SINE	8	112609326	112609529	0	4
SINE	8	112812609	112812815	100	80
SINE	9	10301218	10301386	0	3.84615
SINE	9	13189312	13189510	0	7.14286
SINE	9	23914806	23915010	0	0
SINE	9	33437349	33437546	1.66667	0
SINE	9	38644500	38644772	0	4.54545
SINE	9	39406591	39406835	0	0
SINE	9	41246354	41246584	0	0
SINE	9	45737485	45737615	0	5.88235
SINE	9	60827629	60827744	6.06061	4.54545
SINE	9	61757874	61758096	0	0
SINE	9	65872774	65872851	64.449	68.0797
SINE	9	65872851	65872964	57.5214	64.176
SINE	9	65873020	65873237	63.1012	57.6345
SINE	9	69426417	69426689	0	0
SINE	9	70734104	70734239	0	7.14286
SINE	9	70876155	70876329	5.55556	1.6129
SINE	9	74223874	74224067	0	0
SINE	9	76035037	76035242	20	30
SINE	9	81263944	81264213	9.09091	0
SINE	9	84937609	84937793	0	0
SINE	9	85917830	85918040	0	0
SINE	9	88183005	88183224	1.66667	4.16667
SINE	9	88183275	88183395	0	0
SINE	9	88384543	88384824	0	3.10078
SINE	9	88384840	88384987	0	0
SINE	9	96999642	96999868	16.6667	84.6154
SINE	9	97917374	97917579	0	1.66667
SINE	10	6460151	6460275	0	0
SINE	10	6692819	6693009	0	0
SINE	10	7956974	7957121	0	0
SINE	10	8169946	8170145	0	0
SINE	10	9674746	9674838	0	9.09091
SINE	10	10613968	10614160	0	0
SINE	10	11967982	11968204	0	0
SINE	10	12301067	12301273	0	0
SINE	10	13123313	13123602	7.69231	0
SINE	10	17601918	17602126	0	0
SINE	10	19722899	19723169	2.5641	0
SINE	10	20021748	20022020	0	7.69231
SINE	10	29347451	29347723	0	0
SINE	10	36228032	36228246	0	0
SINE	10	36425677	36425900	0	0
SINE	10	37035348	37035614	0	0
SINE	10	42712656	42712768	0	0
SINE	10	43203432	43203706	0	0
SINE	10	44986906	44987174	0	0
SINE	10	45717493	45717763	5.88235	0
SINE	10	45886434	45886704	4.7619	18.75
SINE	10	46006598	46006801	0	0
SINE	10	46570443	46570713	0	0
SINE	10	47795026	47795162	0	5
SINE	10	48949460	48949690	0	8.33333
SINE	10	49860055	49860239	0	10.7143
SINE	10	55112317	55112459	0	0
SINE	10	57923225	57923472	0	0
SINE	10	58731828	58732041	0	0
SINE	10	59499603	59499733	37.5	25
SINE	10	60476311	60476529	36.0053	68.1818
SINE	10	68778910	68779101	0	0
SINE	10	72927543	72927664	0	7.69231
SINE	10	73648678	73648946	0	0
SINE	10	76109616	76109887	4.88722	0
SINE	10	79502361	79502573	0	5.26316
SINE	10	79732914	79733183	0	0
SINE	10	81395922	81396084	0	3.84615
SINE	10	81533051	81533271	0	0
SINE	10	81927787	81928058	0	0
SINE	10	85720581	85720792	0	20
SINE	10	86415461	86415602	0	9.64286
SINE	10	86533724	86533934	1.31579	0
SINE	10	86762272	86762539	0	3.0303
SINE	10	88707773	88708026	0	0
SINE	10	89588939	89589197	0	0
SINE	10	89745136	89745340	0	0
SINE	10	101801838	101802077	0	7.14286
SINE	11	1199939	1200139	2.94118	0
SINE	11	1201524	1201636	0	0
SINE	11	2730870	2731073	1.85714	0
SINE	11	6149283	6149407	0	0
SINE	11	7324544	7324749	0	0
SINE	11	8919447	8919647	0	7.69231
SINE	11	8920523	8920725	0	3.84615
SINE	11	14312615	14312878	58.8647	50
SINE	11	18834874	18835110	4.7619	0
SINE	11	22108925	22109195	5.55556	0
SINE	11	25587507	25587848	0	0
SINE	11	27263891	27264076	0	0
SINE	11	29626234	29626434	0	0
SINE	11	29807921	29808036	10	0
SINE	11	36524251	36524459	0	0
SINE	11	40955684	40955862	9.09091	8.33333
SINE	11	43172859	43173185	0	0
SINE	11	44366526	44366725	2.5	2.94118
SINE	11	45413752	45413988	0	0
SINE	11	46218053	46218325	0	0
SINE	11	47829524	47829719	40	50
SINE	11	49966202	49966542	5	8.33333
SINE	11	56082050	56082303	0	0
SINE	11	60032407	60032689	5	0
SINE	11	62527903	62527978	0	0
SINE	11	63228213	63228415	0	0
SINE	11	64918871	64919070	0	0
SINE	11	69905906	69906094	3.125	0
SINE	11	70177694	70177899	50	12.5
SINE	11	70953105	70953310	0	5
SINE	11	73533161	73533365	0	0
SINE	11	73533489	73533677	0	0
SINE	11	78270243	78270514	0	0
SINE	11	78270806	78270991	0	0
SINE	11	78465179	78465329	0	0
SINE	11	79825402	79825674	44.2623	46.1538
SINE	11	80517538	80517734	87.2276	70.5357
SINE	11	80888537	80888671	0	0
SINE	11	86183743	86183882	0	0
SINE	11	86183917	86184189	0	0
SINE	11	87897788	87897935	0	10
SINE	11	89999424	89999696	0	4.54545
SINE	11	90922960	90923159	0	0
SINE	11	90923358	90923541	20	0
SINE	11	99222120	99222430	0	0
SINE	11	100569476	100569703	0	8.33333
SINE	11	102772888	102773105	18.1818	33.3333
SINE	11	105790294	105790368	0	0
SINE	11	105790303	105790370	0	0
SINE	12	5199843	5199990	0	8.33333
SINE	12	10940943	10941216	1.5873	0
SINE	12	12206767	12206990	6.25	0
SINE	12	12741346	12741553	0	0
SINE	12	19675547	19675819	0	0
SINE	12	21565542	21565812	4.16667	0
SINE	12	24754304	24754504	6.25	0
SINE	12	25285279	25285492	0	0
SINE	12	28074904	28075107	3.33333	25
SINE	12	28109038	28109214	0	0
SINE	12	30756549	30756775	18.1818	17.3913
SINE	12	31422826	31423034	0	0
SINE	12	32016809	32016958	2.94118	10.5263
SINE	12	32329515	32329685	0	5.88235
SINE	12	32445704	32446016	2.5641	2.77778
SINE	12	33409224	33409342	0	0
SINE	12	34177733	34177915	0	0
SINE	12	34479797	34479979	21.1111	11.7647
SINE	12	35661682	35661876	0	0
SINE	12	35781456	35781602	0	0
SINE	12	36106331	36106497	0	11.1111
SINE	12	36187053	36187273	0	0
SINE	12	52351510	52351694	4.34783	0
SINE	12	66224506	66224699	0	5.88235
SINE	12	82844598	82844663	0	0
SINE	12	83016526	83016840	0	0
SINE	12	86289693	86289900	0	0
SINE	13	12119907	12120109	1.51515	0
SINE	13	12291593	12291710	0	0
SINE	13	16187344	16187549	0	0
SINE	13	24086230	24086427	0	0
SINE	13	24654857	24655077	0	0
SINE	13	24655138	24655350	0	0
SINE	13	26936622	26936828	0	10
SINE	13	29577675	29577827	0	0
SINE	13	30027002	30027210	0	0
SINE	13	30153254	30153523	100	92.8571
SINE	13	32186911	32187148	0	0
SINE	13	33451868	33452079	6.66667	0
SINE	13	34258349	34258419	0	0
SINE	13	40837489	40837775	4.16667	0
SINE	13	41107329	41107470	7.69231	0
SINE	13	41249337	41249603	9.09091	0
SINE	13	41256723	41256927	10.2814	25
SINE	13	46843378	46843549	0	0
SINE	13	47705922	47706126	0	0
SINE	13	47787787	47788056	0	0
SINE	13	47800046	47800248	0	0
SINE	13	48995446	48995715	16.4583	40.9091
SINE	13	49548934	49549141	0	0
SINE	13	54296227	54296292	0	0
SINE	13	54827458	54827776	0	0
SINE	13	55569198	55569419	0	0
SINE	13	57909556	57909773	0	0
SINE	13	59308882	59309007	0	0
SINE	13	60954560	60954742	9.52381	8
SINE	13	61234748	61234940	7.14286	0
SINE	13	61235280	61235470	0	0
SINE	13	61256469	61256688	0	0
SINE	13	62106400	62106528	6.66667	4.7619
SINE	13	62688387	62688689	0	0
SINE	13	64589809	64590053	2.17391	0
SINE	13	64726338	64726650	4.47958	0
SINE	13	66534052	66534288	0	6.25
SINE	13	70383685	70383880	0	0
SINE	13	70383891	70384034	1.96078	0
SINE	13	72931213	72931409	0	0
SINE	13	73123086	73123354	5	0
SINE	13	74368996	74369174	0	0
SINE	13	74372535	74372769	0	0
SINE	13	75322071	75322393	0	0
SINE	13	75559603	75559768	0	0
SINE	13	75954745	75954950	0	0
SINE	13	80605492	80605706	0	0
SINE	13	81915119	81915328	16.6667	9.09091
SINE	14	213917	214152	41.9697	53.3333
SINE	14	216041	216235	49.6124	41.2698
SINE	14	290935	291002	37.0312	36.9318
SINE	14	1507632	1507901	0	0
SINE	14	2176705	2176977	91.6667	90
SINE	14	2842119	2842338	3.50877	4.34783
SINE	14	3750801	3751015	100	93.75
SINE	14	3800785	3801057	4.54545	0
SINE	14	4084635	4084864	29.5076	36.3387
SINE	14	4185644	4185824	0	0
SINE	14	6722339	6722507	0	0
SINE	14	7719547	7719760	0	9.09091
SINE	14	8054082	8054190	0	0
SINE	14	9474967	9475173	5.88235	0
SINE	14	9793541	9793802	0	1.72414
SINE	14	11786636	11786767	0	0
SINE	14	16971143	16971438	0	0
SINE	14	18200761	18200977	80	100
SINE	14	21080662	21080928	91.6667	80
SINE	14	23582656	23582963	0	0
SINE	14	24746788	24747060	0	0
SINE	14	26513788	26513979	7	1.25
SINE	14	26513865	26513998	6.72414	1.08696
SINE	14	27958638	27958851	0	4.71491
SINE	14	29101682	29101949	17.7273	30.625
SINE	14	30809720	30809989	0	0
SINE	14	30967413	30967635	2.84091	0
SINE	14	33404984	33405232	48.2106	44.8718
SINE	14	39757328	39757534	0	0
SINE	14	61520173	61520419	0	0
SINE	14	70303658	70303922	0	0
SINE	14	70399209	70399279	0	10
SINE	14	72686946	72687146	0	0
SINE	14	72908264	72908482	0	0
SINE	15	116327	116550	50	10
SINE	15	6614075	6614378	0	0
SINE	15	7553687	7553953	0	0
SINE	15	13987141	13987367	0	0
SINE	15	14758212	14758361	0	0
SINE	15	15619273	15619540	1.04167	0
SINE	15	22197763	22198081	97.7273	100
SINE	15	24121856	24122084	100	100
SINE	15	24918035	24918170	0	0
SINE	15	26604313	26604515	41.3049	44.1667
SINE	15	29724699	29725066	0	1.78571
SINE	15	32582407	32582672	0	0
SINE	15	33827745	33828038	0	0
SINE	15	33828091	33828204	1.51515	0
SINE	15	36069214	36069455	0	0
SINE	15	42381237	42381406	0	0
SINE	15	42808111	42808381	1.23457	0
SINE	15	51757939	51758247	0	0
SINE	15	53497982	53498143	0	0
SINE	15	53582415	53582684	1.14943	0
SINE	15	54840186	54840356	0	0
SINE	15	55386944	55387146	0.357143	5.26316
SINE	15	55635753	55635953	0	0
SINE	15	56402141	56402367	0	0
SINE	15	56571462	56571656	0	0
SINE	15	59200668	59200987	0	0
SINE	15	65735627	65735821	0	4.7619
SINE	15	71060366	71060570	80.3804	85
SINE	15	78441885	78442011	0	0
SINE	15	78441901	78442020	0	0
SINE	15	83248670	83248941	0	0
SINE	16	1684138	1684347	0	0
SINE	16	12734065	12734264	9.09091	0
SINE	16	12734286	12734502	0	0
SINE	16	22495226	22495539	0	4.54545
SINE	16	27522077	27522197	0	10
SINE	16	29219042	29219183	7.69231	0
SINE	16	29552084	29552287	0	0
SINE	16	33733362	33733530	9.09091	20
SINE	16	45992922	45993128	0	10
SINE	16	47646646	47646871	14.6071	15.3846
SINE	16	47763309	47763499	16.6667	90.9091
SINE	16	47763499	47763618	15.3846	100
SINE	16	49624245	49624578	8.33333	20
SINE	16	50889522	50889820	0	0
SINE	16	52188181	52188370	0	0
SINE	16	52352260	52352444	0	0
SINE	16	52430933	52431130	0	0
SINE	16	52589623	52589823	0	0
SINE	16	52614625	52614768	0	0
SINE	16	53199606	53199806	0	0
SINE	16	61327092	61327296	10	9.09091
SINE	16	62534362	62534581	0	0
SINE	16	63525845	63526148	9.09091	0
SINE	16	64094777	64094963	0	2.08333
SINE	16	65994248	65994491	2.77778	0
SINE	16	66306641	66306781	34.4347	18.6667
SINE	16	66571197	66571432	0	0
SINE	16	73866717	73866936	0	0
SINE	16	77046869	77047057	0	0
SINE	16	79001876	79002083	0	20
SINE	16	79311148	79311415	13.6364	0
SINE	17	2063631	2063791	0	0
SINE	17	3824335	3824575	0	0
SINE	17	3961883	3962122	0	0
SINE	17	4165701	4165768	10	0
SINE	17	12988519	12988791	0	4.16667
SINE	17	13286947	13287099	0	0
SINE	17	15181880	15181985	0	9.09091
SINE	17	17467086	17467249	12.5	0
SINE	17	42945677	42945882	0	0
SINE	17	43205678	43205829	6.25	0
SINE	17	45038928	45039073	2.27273	6.66667
SINE	17	55422618	55422815	0	0
SINE	17	56700492	56700678	0	0
SINE	17	59485350	59485575	0	7.69231
SINE	17	62350839	62351039	0	0
SINE	17	64722057	64722281	100	100
SINE	17	68354384	68354586	100	100
SINE	17	70548020	70548233	0	0
SINE	17	71551510	71551728	0	0
SINE	17	71660708	71660913	0	0
SINE	18	1532295	1532572	90	100
SINE	18	5045198	5045411	0	0
SINE	18	5734220	5734350	90	100
SINE	18	6552951	6553147	0	0
SINE	18	6660049	6660269	40	38.4615
SINE	18	7755703	7755899	0	0
SINE	18	10825431	10825576	0	0
SINE	18	11200218	11200488	0	0
SINE	18	19224293	19224495	0	0
SINE	18	21120395	21120616	0	0
SINE	18	24013226	24013438	5	11.2637
SINE	18	25593829	25594094	0	0
SINE	18	26385162	26385425	2.17391	9.09091
SINE	18	36093643	36093831	9.09091	0
SINE	18	40432971	40433175	4.54545	0
SINE	18	45936866	45937057	0	7.69231
SINE	18	46821020	46821227	9.09091	50
SINE	18	47846172	47846383	0	0
SINE	18	47862296	47862554	1.66667	0
SINE	18	48542661	48542967	10	0
SINE	18	48617829	48617931	0	0
SINE	18	49446564	49446783	0	0
SINE	18	49755392	49755636	18.3333	14.7059
SINE	18	50176139	50176411	36.3636	70
SINE	18	53425637	53425864	0	0
SINE	18	53715692	53715904	0	0
SINE	18	53777494	53777699	0	0
SINE	18	54312919	54313198	0	0
SINE	18	54516702	54516923	0	0
SINE	18	55713737	55713985	0	0
SINE	18	55877803	55878070	7.69231	0
SINE	18	58237785	58238057	0	6.66667
SINE	18	58243288	58243436	29.798	0
SINE	18	59500545	59500810	0	0
SINE	18	59526760	59526966	0	0
SINE	18	62098056	62098135	0	0
SINE	18	63118619	63118812	0	0
SINE	18	63735224	63735421	0	0
SINE	18	63966172	63966299	4.54545	0
SINE	18	63966364	63966560	0	2.63158
SINE	18	63976056	63976275	0	0
SINE	18	64077560	64077751	4.54545	0
SINE	18	64940255	64940413	0	0
SINE	19	8160060	8160367	1.66667	0
SINE	19	11891493	11891691	50	66.6667
SINE	19	12662501	12662762	0	0
SINE	19	13201963	13202140	0	0
SINE	19	15852037	15852226	0	0
SINE	19	18557175	18557376	3.125	0
SINE	19	20177698	20177921	0	0
SINE	19	20875505	20875796	0	0
SINE	19	21385223	21385445	0	0
SINE	19	22241290	22241471	0	0
SINE	19	26702219	26702489	0	0
SINE	19	26737887	26738193	0	0
SINE	19	27998914	27999185	0	0
SINE	19	28150909	28151069	100	100
SINE	19	28157089	28157278	13.3333	40
SINE	19	28274937	28275117	2.27273	0
SINE	19	28376463	28376656	0	0
SINE	19	28444382	28444654	0	0
SINE	19	35234677	35234821	0	5.55556
SINE	19	35234857	35234992	0	0
SINE	19	36217373	36217571	0	0
SINE	19	36793176	36793436	10	0
SINE	19	38486916	38487072	0	0
SINE	19	39101609	39101861	0	0
SINE	19	39564620	39564903	0	0
SINE	19	39812664	39812770	12.5	5.78704
SINE	19	40479817	40480117	36.7559	48.1061
SINE	19	40486583	40486762	33.1818	41.1765
SINE	19	40769631	40769804	5	0
SINE	19	42941060	42941266	5.88235	0
SINE	19	43150775	43150894	0	0
SINE	19	43258966	43259073	0	0
SINE	19	43360402	43360516	0	5.55556
SINE	19	43830766	43831045	0	0
SINE	19	43872536	43872807	2.22222	0
SINE	19	44294742	44294815	0	0
SINE	19	48048382	48048586	0	0
SINE	19	48048718	48048816	0	0
SINE	19	49000795	49000930	4.54545	0
SINE	19	51542667	51542869	0	0
SINE	19	53352201	53352355	0	0
SINE	19	55928803	55928933	0	0
SINE	19	56450221	56450324	0	0
SINE	19	56465524	56465670	0	0
SINE	19	57064984	57065079	0	0
SINE	19	57065002	57065153	0	0
SINE	19	57296619	57296963	0	0
SINE	19	58723765	58724022	10	5.26316
SINE	19	61104619	61104826	0	0
SINE	20	8165425	8165626	0	0
SINE	20	23659231	23659308	0	0
SINE	20	28682858	28683010	0	0
SINE	20	35587823	35587922	0	0
SINE	20	39252063	39252174	0	0
SINE	20	39877266	39877469	0	0
SINE	20	63042632	63042824	9.09091	7.14286
SINE	20	66611176	66611400	50	45
SINE	20	67811265	67811481	92.8571	91.6667
SINE	20	69482629	69482853	0	10
SINE	20	70684781	70684992	7.69231	10
SINE	20	71964231	71964340	0	0
SINE	21	1745998	1746257	0	2.5
SINE	21	2108621	2108795	47.326	50
SINE	21	7792304	7792520	5.55556	4.7619
SINE	21	19883943	19884148	60	30
SINE	21	21214246	21214326	20	0
SINE	21	22014525	22014662	0	0
SINE	21	22185013	22185135	5.26316	1
SINE	21	23546228	23546413	0	0
SINE	21	24336318	24336547	0	0
SINE	21	25228712	25228892	10.084	2.94118
SINE	21	25468206	25468297	0	0
SINE	21	29684095	29684225	0	0
SINE	21	30366183	30366355	0	9.09091
SINE	21	31064025	31064204	0	5.88235
SINE	21	33309968	33310173	0	0
SINE	21	44951692	44951757	4.54545	10
SINE	21	45415035	45415344	80	18.75
SINE	21	46413740	46413867	0	0
SINE	21	49766336	49766608	0	14.2857
SINE	21	55877479	55877713	10	0
SINE	21	57596633	57596809	0	0
SINE	21	62869935	62870207	0	0
SINE	21	63263512	63263665	4.86111	0
SINE	21	66417937	66418158	3.33333	7.69231
SINE	21	68047555	68047743	0	3.33333
SINE	21	68567978	68568250	100	100
SINE	21	69122138	69122205	58.3333	38.4615
SINE	22	784796	784995	0	0
SINE	22	1802646	1802976	48.4307	38.9385
SINE	22	1877273	1877451	0	0
SINE	22	6789257	6789472	0	3.44828
SINE	22	7645479	7645730	0	0
SINE	22	10160882	10161091	0	2.94118
SINE	22	11345930	11346077	0	0
SINE	22	11643571	11643744	0	8.33333
SINE	22	11906938	11907163	10	0
SINE	22	15351595	15351820	17.5	25
SINE	22	16862993	16863149	0	0
SINE	22	17283477	17283693	0	0
SINE	22	22616460	22616586	0	0
SINE	22	42435078	42435350	100	61.5385
SINE	22	48731776	48732088	0	0
SINE	22	48885681	48885932	100	100
SINE	22	51535173	51535433	0	0
SINE	22	51542509	51542803	0	0
SINE	22	51773574	51773641	0	0
SINE	22	52242324	52242585	3.71353	0
SINE	22	53665586	53665807	23.7374	33.3333
SINE	22	54717711	54717794	0	0
SINE	22	55010168	55010374	6.66667	34.6154
SINE	22	57236711	57236915	0	0
SINE	22	58701895	58702165	0	0
SINE	22	59982387	59982655	0	7.69231
SINE	22	59986060	59986196	0	0
SINE	23	3171391	3171632	0	6.66667
SINE	23	6665555	6665728	0	0
SINE	23	7545273	7545546	100	100
SINE	23	10269151	10269408	0	0
SINE	23	12462068	12462251	0	0
SINE	23	14511474	14511663	7.14286	0
SINE	23	16596930	16597135	0	0
SINE	23	16927327	16927473	0	0
SINE	23	19892471	19892592	0	0
SINE	23	19993943	19994215	34.7186	10
SINE	23	19998169	19998442	31.21	5.88235
SINE	23	26989174	26989414	37.4933	19.5455
SINE	23	27863534	27863636	0	10.5263
SINE	23	28088479	28088699	0	7.69231
SINE	23	28128564	28128822	12.8788	75
SINE	23	29878664	29878866	0	0
SINE	23	36293448	36293619	0	0
SINE	23	40195488	40195759	0	5.88235
SINE	23	40677220	40677346	7.14286	0
SINE	23	45482588	45482704	9.09091	1.38889
SINE	23	47510836	47511031	0	9.09091
SINE	23	47714321	47714444	2.77778	0
SINE	23	48373082	48373337	8.33333	36.3636
SINE	23	48378559	48378696	17.4242	30
SINE	23	48378586	48378704	16.6667	27.2727
SINE	23	50176211	50176344	0	7.14286
SINE	23	50190804	50190930	0	4.16667
SINE	23	50307375	50307647	0	0
SINE	23	50374476	50374768	18.75	0
SINE	23	50417025	50417272	0.215054	5.26316
SINE	23	50497844	50498159	0	0
SINE	24	983374	983597	0	0
SINE	24	4343123	4343329	10	9.09091
SINE	24	24862335	24862526	73.0682	69.9151
SINE	24	25568795	25569032	0	0
SINE	24	25770206	25770405	0	0
SINE	24	28992127	28992323	3.125	0
SINE	24	28993093	28993223	0	0
SINE	24	33024366	33024638	0	10
SINE	24	33792116	33792250	7.14286	0
SINE	24	34580132	34580375	2.08333	10
SINE	24	35297324	35297563	0	0
SINE	24	35529575	35529759	0	0
SINE	24	35870221	35870499	50	0
SINE	24	36385640	36385864	31.875	8.33333
SINE	24	37834350	37834542	0	0
SINE	24	38780043	38780231	0	0
SINE	24	39549697	39549909	7.87879	6.66667
SINE	24	41577215	41577380	0	0
SINE	24	42888563	42888784	0	0
SINE	24	42891644	42891789	0	0
SINE	24	43217935	43218136	9.09091	0
SINE	24	43607667	43607866	0	0
SINE	24	47898053	47898238	0	0
SINE	24	48694489	48694706	4.16667	0
SINE	24	50381125	50381329	0	0
SINE	24	50556317	50556481	0	0
SINE	24	50993493	50993715	0	0
SINE	24	55611101	55611282	18.1818	0
SINE	24	56924084	56924210	82.5175	76.9231
SINE	24	56930397	56930695	70.6538	66.0714
SINE	24	56942759	56942984	75	62.5
SINE	24	57186727	57186900	0	0
SINE	24	57738488	57738704	6.66667	0
SINE	24	61248050	61248232	2.38095	0
SINE	24	61328513	61328692	5.88235	6.66667
SINE	24	62045406	62045630	0	7.69231
SINE	25	1117860	1118045	0	0
SINE	25	1517566	1517838	3.84615	6.94444
SINE	25	2333320	2333564	2.94118	0
SINE	25	2351752	2351894	0	0
SINE	25	2552869	2553113	0.362319	0
SINE	25	3436952	3437093	0	0
SINE	25	3472707	3472967	0	10
SINE	25	3900122	3900244	0	6.66667
SINE	25	4013876	4014095	0	0
SINE	25	4085751	4085919	0	0
SINE	25	4085982	4086202	0	0
SINE	25	4963408	4963615	8	35.4839
SINE	25	6039171	6039353	61.9544	68.75
SINE	25	7530427	7530568	0	0
SINE	25	7563214	7563432	0	0
SINE	25	8996727	8996935	2.94118	0
SINE	25	11704356	11704604	0	0
SINE	25	13909161	13909316	0	0
SINE	25	15953874	15954091	0	0
SINE	25	16908754	16908970	0	20
SINE	25	16975515	16975703	1.92308	0
SINE	25	17098046	17098258	0	0
SINE	25	17424459	17424706	0	0
SINE	25	19034762	19034951	55.5556	41.6667
SINE	25	20247293	20247488	2.94118	0
SINE	25	26601398	26601702	0	0
SINE	25	27553168	27553370	0	3.7037
SINE	25	27919707	27919900	0	0
SINE	25	27919977	27920186	0	5.88235
SINE	25	28256462	28256673	0	10.7143
SINE	25	30312605	30312841	31.3095	35.7143
SINE	25	32361825	32362048	8.7902	13.4569
SINE	25	32362062	32362214	10.5294	7.78533
SINE	25	32362687	32362909	13.0291	12.4452
SINE	25	32373750	32373957	24.3072	20.6041
SINE	25	34528681	34528953	0	0
SINE	25	35243610	35243793	0	0
SINE	25	35602996	35603200	0	0
SINE	25	35686423	35686693	0	0
SINE	25	36335623	36335852	7.14286	3.34821
SINE	25	36449784	36449937	9.09091	0
SINE	25	36451350	36451554	0	4.54545
SINE	25	36886383	36886648	0	2.94118
SINE	25	38343801	38344073	7.69231	0
SINE	25	38668192	38668365	100	100
SINE	25	39013705	39013802	0	3.33333
SINE	25	39060401	39060678	0	0
SINE	25	40130440	40130707	70	25
SINE	25	40234544	40234661	27.2727	30
[truncated: 99 more rows]

## Sheet: Supplementary Table 9
Supplementary Table 9. MII oocyte Long Terminal Repeat (LTR) Bisulfite quantitation pipeline. Probes description
[truncated: 602 more rows]

[truncated: 8 more sheets: Supplementary Table 10, Supplementary Table 11, Supplementary Table 12, Supplementary Table 13, Supplementary Table 14, Supplementary Table 15, Supplementary Table 16, Supplementary Table 17]
